# Supplementary material for: Terminal-instar larval systematics and biology of west European species of Ormyridae associated with insect galls (Hymenoptera, Chalcidoidea)
Source: Zookeys. 2017 Jan 10;(644):51–88. doi: 10.3897/zookeys.644.10035 (PMC5242259; doi:10.3897/zookeys.644.10035)
Supplement: XML Treatment for Ormyrus orientalis [file zookeys.644.10035-treatment6.xml]

<!DOCTYPE tp:taxon-treatment
  PUBLIC "-//TaxonX//DTD Taxonomic Treatment Publishing DTD v0 20100105//EN" "tax-treatment-NSO.dtd">
<tp:taxon-treatment xmlns:tp="http://www.plazi.org/taxpub"><tp:treatment-meta><kwd-group><label>Taxon classification</label><kwd><named-content content-type="kingdom">Animalia</named-content></kwd><kwd><named-content content-type="order">Hymenoptera</named-content></kwd><kwd><named-content content-type="family">Ormyridae</named-content></kwd></kwd-group><mixed-citation publication-type="journal"><person-group><name><surname>Gómez</surname><given-names>Jose F.</given-names></name><name><surname>Nieves</surname><given-names>María Hernández</given-names></name><name><surname>Gayubo</surname><given-names>Severiano F.</given-names></name><name><surname>Nieves-Aldrey</surname><given-names>Jose Luis</given-names></name></person-group><article-title>Terminal-instar larval systematics and biology of west European species of <tp:taxon-name><tp:taxon-name-part taxon-name-part-type="family">Ormyridae</tp:taxon-name-part></tp:taxon-name> associated with insect galls (<tp:taxon-name><tp:taxon-name-part taxon-name-part-type="order">Hymenoptera</tp:taxon-name-part></tp:taxon-name>, <tp:taxon-name><tp:taxon-name-part taxon-name-part-type="superfamily">Chalcidoidea</tp:taxon-name-part></tp:taxon-name>)</article-title><source>Zookeys</source><day>10</day><month>1</month><year>2017</year><volume>2017</volume><issue>644</issue><fpage>51</fpage><lpage>88</lpage><pub-id pub-id-type="doi">10.3897/zookeys.644.10035</pub-id></mixed-citation></tp:treatment-meta><tp:nomenclature><tp:taxon-name>
              <tp:taxon-name-part taxon-name-part-type="genus">Ormyrus</tp:taxon-name-part>
              <tp:taxon-name-part taxon-name-part-type="species">orientalis</tp:taxon-name-part>
            </tp:taxon-name><tp:taxon-authority>Walker, 1871</tp:taxon-authority></tp:nomenclature><tp:treatment-sec sec-type="material" id="SECID0E2CDI"><title>Material examined.</title><p>ex gall of an undetermined <tp:taxon-name><tp:taxon-name-part taxon-name-part-type="family">Tephritidae</tp:taxon-name-part></tp:taxon-name> (<tp:taxon-name><tp:taxon-name-part taxon-name-part-type="order">Diptera</tp:taxon-name-part></tp:taxon-name>) on <italic><tp:taxon-name><tp:taxon-name-part taxon-name-part-type="genus">Microlonchus</tp:taxon-name-part> <tp:taxon-name-part taxon-name-part-type="species">salmanticus</tp:taxon-name-part></tp:taxon-name></italic>, Spain, Salamanca: La Flecha (23/X/02), J. L. Nieves leg (n = 1).</p></tp:treatment-sec><tp:treatment-sec sec-type="description" id="SECID0EVDDI"><title>Description.</title><p>n = 1; Body length: 2.35 mm, width: 1.35 mm</p><p>Body fusiform, short and wide, slightly wider at the level of ABS2-ABS3, but not tapering abruptly towards ANS (Fig. <xref ref-type="fig" rid="F3">3F</xref>) (Table <xref ref-type="table" rid="T2">2</xref>); body segments with conspicuous <!--PageBreak-->blister-like sculpture; thoracic setae relatively long, clearly shorter than abdominal setae. Head 1.14 as wide as high (Fig. <xref ref-type="fig" rid="F7">7F</xref>); face integument smooth; medial area of vertex regularly convex; antennae situated at mid distance among vertex and ventral margin of clypeus; ratio <abbrev xmlns:xlink="http://www.w3.org/1999/xlink" xlink:title="distance between the antennae to the anterior margin of clypeus/distance between the antennae to the upper margin of vertex" id="ABBRID0EKEDI" xlink:type="simple">AC/AV</abbrev> 1.22; <italic>am</italic> situated at the same level of antennae; antennal setae 0.4 as long as distance among antennae (Table <xref ref-type="table" rid="T2">2</xref>).</p><p>On clypeus <italic>lcs</italic> situated at the same level of <italic>cs</italic>, both equal in length (Fig. <xref ref-type="fig" rid="F9">9F</xref>); lateral lobes of labrum inconspicuous and almost fused with the medial lobe; posterior margin of the medial piece of labrum straight; mandibles unidentated with the apex of tooth acute (Table <xref ref-type="table" rid="T2">2</xref>).</p></tp:treatment-sec><tp:treatment-sec sec-type="biology" id="SECID0EGFDI"><title>Biology.</title><p>In contrast to most European species of <italic><tp:taxon-name><tp:taxon-name-part taxon-name-part-type="genus">Ormyrus</tp:taxon-name-part></tp:taxon-name></italic>, the larvae of <italic><tp:taxon-name><tp:taxon-name-part taxon-name-part-type="genus">Ormyrus</tp:taxon-name-part> <tp:taxon-name-part taxon-name-part-type="species">orientalis</tp:taxon-name-part></tp:taxon-name></italic> attack dipteran galls induced by tephritids (<tp:taxon-name><tp:taxon-name-part taxon-name-part-type="order">Diptera</tp:taxon-name-part></tp:taxon-name>, <tp:taxon-name><tp:taxon-name-part taxon-name-part-type="family">Tephritidae</tp:taxon-name-part></tp:taxon-name>) in the heads of different species of <tp:taxon-name><tp:taxon-name-part taxon-name-part-type="family">Asteraceae</tp:taxon-name-part></tp:taxon-name>. On the Iberian Peninsula, tephritid galls containing <italic><tp:taxon-name><tp:taxon-name-part taxon-name-part-type="genus">Ormyrus</tp:taxon-name-part> <tp:taxon-name-part taxon-name-part-type="species">orientalis</tp:taxon-name-part></tp:taxon-name></italic> were found on <italic><tp:taxon-name><tp:taxon-name-part taxon-name-part-type="genus">Microlonchus</tp:taxon-name-part> <tp:taxon-name-part taxon-name-part-type="species">salmanticus</tp:taxon-name-part></tp:taxon-name></italic> (<tp:taxon-name><tp:taxon-name-part taxon-name-part-type="family">Asteraceae</tp:taxon-name-part></tp:taxon-name>) (Fig. <xref ref-type="fig" rid="F13">13I</xref>), and the species was also reared from galls of <italic><tp:taxon-name><tp:taxon-name-part taxon-name-part-type="genus">Myopites</tp:taxon-name-part> <tp:taxon-name-part taxon-name-part-type="species">limbardae</tp:taxon-name-part></tp:taxon-name></italic> Schiner (<tp:taxon-name><tp:taxon-name-part taxon-name-part-type="family">Tephritidae</tp:taxon-name-part></tp:taxon-name>) on <italic><tp:taxon-name><tp:taxon-name-part taxon-name-part-type="genus">Inula</tp:taxon-name-part> <tp:taxon-name-part taxon-name-part-type="species">viscosa</tp:taxon-name-part></tp:taxon-name></italic> (<tp:taxon-name><tp:taxon-name-part taxon-name-part-type="family">Asteraceae</tp:taxon-name-part></tp:taxon-name>) (Fig. <xref ref-type="fig" rid="F13">13G and H</xref>). Based on our unpublished data from Malaise <!--PageBreak-->traps and sweep net samples, <italic><tp:taxon-name><tp:taxon-name-part taxon-name-part-type="genus">Ormyrus</tp:taxon-name-part> <tp:taxon-name-part taxon-name-part-type="species">orientalis</tp:taxon-name-part></tp:taxon-name></italic> was one of the most abundant ormyrid species in many habitats on the Iberian Peninsula; consequently, the list of hosts could be wider than that reported in the literature and in the data of the authors.</p><!--PageBreak--></tp:treatment-sec><tp:treatment-sec><!--Section generated to contain objects referenced in tp:taxon-treatment.--><fig id="F3" position="float" orientation="portrait"><label>Figure 3.</label><caption><p>Ventral views of <italic><tp:taxon-name><tp:taxon-name-part taxon-name-part-type="genus">Ormyrus</tp:taxon-name-part></tp:taxon-name></italic> terminal-instar larvae. <bold>A</bold> <italic><tp:taxon-name><tp:taxon-name-part taxon-name-part-type="genus">Ormyrus</tp:taxon-name-part> <tp:taxon-name-part taxon-name-part-type="species">capsalis</tp:taxon-name-part></tp:taxon-name></italic> <bold>B</bold> <italic><tp:taxon-name><tp:taxon-name-part taxon-name-part-type="genus">Ormyrus</tp:taxon-name-part> <tp:taxon-name-part taxon-name-part-type="species">cupreus</tp:taxon-name-part></tp:taxon-name></italic> <bold>C</bold> <italic><tp:taxon-name><tp:taxon-name-part taxon-name-part-type="genus">Ormyrus</tp:taxon-name-part> <tp:taxon-name-part taxon-name-part-type="species">diffinis</tp:taxon-name-part></tp:taxon-name></italic> <bold>D</bold> <italic><tp:taxon-name><tp:taxon-name-part taxon-name-part-type="genus">Ormyrus</tp:taxon-name-part> <tp:taxon-name-part taxon-name-part-type="species">gratiosus</tp:taxon-name-part></tp:taxon-name></italic> <bold>E</bold> <italic><tp:taxon-name><tp:taxon-name-part taxon-name-part-type="genus">Ormyrus</tp:taxon-name-part> <tp:taxon-name-part taxon-name-part-type="species">nitidulus</tp:taxon-name-part></tp:taxon-name></italic> <bold>F</bold> <italic><tp:taxon-name><tp:taxon-name-part taxon-name-part-type="genus">Ormyrus</tp:taxon-name-part> <tp:taxon-name-part taxon-name-part-type="species">orientalis</tp:taxon-name-part></tp:taxon-name></italic>.</p></caption><graphic xmlns:xlink="http://www.w3.org/1999/xlink" xlink:href="zookeys-644-051-g003.jpg" position="float" orientation="portrait" xlink:type="simple" id="oo_117660.jpg"/></fig><table-wrap id="T2" position="float" orientation="portrait"><label>Table 2.</label><caption><p>Morphological measurements and ratios of studied specimens meaning as follows: <abbrev xmlns:xlink="http://www.w3.org/1999/xlink" id="ABBRID0ECOAG" xlink:type="simple"><def><p>body maximun length/width </p></def>(L/W)</abbrev>; <abbrev xmlns:xlink="http://www.w3.org/1999/xlink" id="ABBRID0EPOAG" xlink:type="simple"><def><p>head maximun length/width </p></def>(HW/HL)</abbrev>; <abbrev xmlns:xlink="http://www.w3.org/1999/xlink" id="ABBRID0E1OAG" xlink:type="simple"><def><p>distance between antennae/length of the antero-medial setae of the antennal area </p></def>(LAA/SA)</abbrev>; <abbrev xmlns:xlink="http://www.w3.org/1999/xlink" id="ABBRID0EKPAG" xlink:type="simple"><def><p>distance between antennae/distance between the antero-medial setae of vertex </p></def>(DAV/SA)</abbrev>; <abbrev xmlns:xlink="http://www.w3.org/1999/xlink" id="ABBRID0E1PAG" xlink:type="simple"><def><p>distance between the antennae to the anterior margin of clypeus/distance between the antennae to the upper margin of vertex </p></def>(AC/AV)</abbrev>; <abbrev xmlns:xlink="http://www.w3.org/1999/xlink" id="ABBRID0EKQAG" xlink:type="simple"><def><p>maximum length/width of the mandible tooth </p></def>(L/W 1T)</abbrev>.</p></caption><table id="TID0E2JBI" rules="all"><tbody><tr><th rowspan="1" colspan="1">Species</th><th rowspan="1" colspan="1">
                <abbrev xmlns:xlink="http://www.w3.org/1999/xlink" xlink:title="body maximun length/width" id="ABBRID0EFRAG" xlink:type="simple">L/W</abbrev>
              </th><th rowspan="1" colspan="1">
                <abbrev xmlns:xlink="http://www.w3.org/1999/xlink" xlink:title="head maximun length/width" id="ABBRID0EORAG" xlink:type="simple">HW/HL</abbrev>
              </th><th rowspan="1" colspan="1">
                <abbrev xmlns:xlink="http://www.w3.org/1999/xlink" xlink:title="distance between antennae/length of the antero-medial setae of the antennal area" id="ABBRID0EVRAG" xlink:type="simple">LAA/SA</abbrev>
              </th><th rowspan="1" colspan="1">
                <abbrev xmlns:xlink="http://www.w3.org/1999/xlink" xlink:title="distance between antennae/distance between the antero-medial setae of vertex" id="ABBRID0EBSAG" xlink:type="simple">DAV/SA</abbrev>
              </th><th rowspan="1" colspan="1">
                <abbrev xmlns:xlink="http://www.w3.org/1999/xlink" xlink:title="distance between the antennae to the anterior margin of clypeus/distance between the antennae to the upper margin of vertex" id="ABBRID0ENSAG" xlink:type="simple">AC/AV</abbrev>
              </th><th rowspan="1" colspan="1">
                <abbrev xmlns:xlink="http://www.w3.org/1999/xlink" xlink:title="maximum length/width of the mandible tooth" id="ABBRID0EZSAG" xlink:type="simple">L/W 1T</abbrev>
              </th></tr><tr><td rowspan="1" colspan="1">
              <italic><tp:taxon-name><tp:taxon-name-part taxon-name-part-type="genus">Ormyrus</tp:taxon-name-part> <tp:taxon-name-part taxon-name-part-type="species">capsalis</tp:taxon-name-part></tp:taxon-name></italic>
            </td><td rowspan="1" colspan="1">1.82</td><td rowspan="1" colspan="1">1.16</td><td rowspan="1" colspan="1">0.52</td><td rowspan="1" colspan="1">0.68</td><td rowspan="1" colspan="1">0.82</td><td rowspan="1" colspan="1">1.42</td></tr><tr><td rowspan="1" colspan="1">
              <italic><tp:taxon-name><tp:taxon-name-part taxon-name-part-type="genus">Ormyrus</tp:taxon-name-part> <tp:taxon-name-part taxon-name-part-type="species">cupreus</tp:taxon-name-part></tp:taxon-name></italic>
            </td><td rowspan="1" colspan="1">1.93</td><td rowspan="1" colspan="1">1.10</td><td rowspan="1" colspan="1">0.22</td><td rowspan="1" colspan="1">1.08</td><td rowspan="1" colspan="1">1.33</td><td rowspan="1" colspan="1">–</td></tr><tr><td rowspan="1" colspan="1">
              <italic><tp:taxon-name><tp:taxon-name-part taxon-name-part-type="genus">Ormyrus</tp:taxon-name-part> <tp:taxon-name-part taxon-name-part-type="species">diffinis</tp:taxon-name-part></tp:taxon-name></italic>
            </td><td rowspan="1" colspan="1">1.87</td><td rowspan="1" colspan="1">1.15</td><td rowspan="1" colspan="1">0.50</td><td rowspan="1" colspan="1">0.83</td><td rowspan="1" colspan="1">1.27</td><td rowspan="1" colspan="1">1.61</td></tr><tr><td rowspan="1" colspan="1">
              <italic><tp:taxon-name><tp:taxon-name-part taxon-name-part-type="genus">Ormyrus</tp:taxon-name-part> <tp:taxon-name-part taxon-name-part-type="species">gratiosus</tp:taxon-name-part></tp:taxon-name></italic>
            </td><td rowspan="1" colspan="1">1.74</td><td rowspan="1" colspan="1">1.09</td><td rowspan="1" colspan="1">0.32</td><td rowspan="1" colspan="1">0.84</td><td rowspan="1" colspan="1">0.89</td><td rowspan="1" colspan="1">1.50</td></tr><tr><td rowspan="1" colspan="1">
              <italic><tp:taxon-name><tp:taxon-name-part taxon-name-part-type="genus">Ormyrus</tp:taxon-name-part> <tp:taxon-name-part taxon-name-part-type="species">nitidulus</tp:taxon-name-part></tp:taxon-name></italic>
            </td><td rowspan="1" colspan="1">2.01</td><td rowspan="1" colspan="1">1.10</td><td rowspan="1" colspan="1">0.04</td><td rowspan="1" colspan="1">0.93</td><td rowspan="1" colspan="1">0.77</td><td rowspan="1" colspan="1">1.64</td></tr><tr><td rowspan="1" colspan="1">
              <italic><tp:taxon-name><tp:taxon-name-part taxon-name-part-type="genus">Ormyrus</tp:taxon-name-part> <tp:taxon-name-part taxon-name-part-type="species">orientalis</tp:taxon-name-part></tp:taxon-name></italic>
            </td><td rowspan="1" colspan="1">1.74</td><td rowspan="1" colspan="1">0.89</td><td rowspan="1" colspan="1">0.41</td><td rowspan="1" colspan="1">0.76</td><td rowspan="1" colspan="1">1.22</td><td rowspan="1" colspan="1">–</td></tr><tr><td rowspan="1" colspan="1">
              <italic><tp:taxon-name><tp:taxon-name-part taxon-name-part-type="genus">Ormyrus</tp:taxon-name-part> <tp:taxon-name-part taxon-name-part-type="species">papaveris</tp:taxon-name-part></tp:taxon-name></italic>
            </td><td rowspan="1" colspan="1">2.00</td><td rowspan="1" colspan="1">0.89</td><td rowspan="1" colspan="1">0.10</td><td rowspan="1" colspan="1">0.77</td><td rowspan="1" colspan="1">2.00</td><td rowspan="1" colspan="1">1.64</td></tr><tr><td rowspan="1" colspan="1">
              <italic><tp:taxon-name><tp:taxon-name-part taxon-name-part-type="genus">Ormyrus</tp:taxon-name-part> <tp:taxon-name-part taxon-name-part-type="species">pomaceus</tp:taxon-name-part></tp:taxon-name></italic> ex <italic><tp:taxon-name><tp:taxon-name-part taxon-name-part-type="genus">Plagiotrochus</tp:taxon-name-part></tp:taxon-name></italic></td><td rowspan="1" colspan="1">2.01</td><td rowspan="1" colspan="1">0.86</td><td rowspan="1" colspan="1">0.04</td><td rowspan="1" colspan="1">0.92</td><td rowspan="1" colspan="1">1.33</td><td rowspan="1" colspan="1">–</td></tr><tr><td rowspan="1" colspan="1">
              <italic><tp:taxon-name><tp:taxon-name-part taxon-name-part-type="genus">Ormyrus</tp:taxon-name-part> <tp:taxon-name-part taxon-name-part-type="species">pomaceus</tp:taxon-name-part></tp:taxon-name></italic> ex <italic><tp:taxon-name><tp:taxon-name-part taxon-name-part-type="genus">Trigonaspis</tp:taxon-name-part></tp:taxon-name></italic></td><td rowspan="1" colspan="1">1.94</td><td rowspan="1" colspan="1">0.83</td><td rowspan="1" colspan="1">0.24</td><td rowspan="1" colspan="1">0.81</td><td rowspan="1" colspan="1">1.07</td><td rowspan="1" colspan="1">1.39</td></tr><tr><td rowspan="1" colspan="1">
              <italic><tp:taxon-name><tp:taxon-name-part taxon-name-part-type="genus">Ormyrus</tp:taxon-name-part> <tp:taxon-name-part taxon-name-part-type="species">rufimanus</tp:taxon-name-part></tp:taxon-name></italic>
            </td><td rowspan="1" colspan="1">2.01</td><td rowspan="1" colspan="1">1.00</td><td rowspan="1" colspan="1">0.20</td><td rowspan="1" colspan="1">0.93</td><td rowspan="1" colspan="1">1.10</td><td rowspan="1" colspan="1">1.80</td></tr><tr><td rowspan="1" colspan="1">
              <italic><tp:taxon-name><tp:taxon-name-part taxon-name-part-type="genus">Ormyrus</tp:taxon-name-part> <tp:taxon-name-part taxon-name-part-type="species">wachtli</tp:taxon-name-part></tp:taxon-name></italic>
            </td><td rowspan="1" colspan="1">2.09</td><td rowspan="1" colspan="1">0.86</td><td rowspan="1" colspan="1">0.02</td><td rowspan="1" colspan="1">0.56</td><td rowspan="1" colspan="1">1.44</td><td rowspan="1" colspan="1">–</td></tr></tbody></table></table-wrap><fig id="F7" position="float" orientation="portrait"><label>Figure 7.</label><caption><p>Anterior views of head of <italic><tp:taxon-name><tp:taxon-name-part taxon-name-part-type="genus">Ormyrus</tp:taxon-name-part></tp:taxon-name></italic> terminal-instar larvae. <bold>A</bold> <italic><tp:taxon-name><tp:taxon-name-part taxon-name-part-type="genus">Ormyrus</tp:taxon-name-part> <tp:taxon-name-part taxon-name-part-type="species">capsalis</tp:taxon-name-part></tp:taxon-name></italic> <bold>B</bold> <italic><tp:taxon-name><tp:taxon-name-part taxon-name-part-type="genus">Ormyrus</tp:taxon-name-part> <tp:taxon-name-part taxon-name-part-type="species">cupreus</tp:taxon-name-part></tp:taxon-name></italic> <bold>C</bold> <italic><tp:taxon-name><tp:taxon-name-part taxon-name-part-type="genus">Ormyrus</tp:taxon-name-part> <tp:taxon-name-part taxon-name-part-type="species">diffinis</tp:taxon-name-part></tp:taxon-name></italic> <bold>D</bold> <italic><tp:taxon-name><tp:taxon-name-part taxon-name-part-type="genus">Ormyrus</tp:taxon-name-part> <tp:taxon-name-part taxon-name-part-type="species">gratiosus</tp:taxon-name-part></tp:taxon-name></italic> <bold>E</bold> <italic><tp:taxon-name><tp:taxon-name-part taxon-name-part-type="genus">Ormyrus</tp:taxon-name-part> <tp:taxon-name-part taxon-name-part-type="species">nitidulus</tp:taxon-name-part></tp:taxon-name></italic> <bold>F</bold> <italic><tp:taxon-name><tp:taxon-name-part taxon-name-part-type="genus">Ormyrus</tp:taxon-name-part> <tp:taxon-name-part taxon-name-part-type="species">orientalis</tp:taxon-name-part></tp:taxon-name></italic>. Character states for outstanding features are arrowed.</p></caption><graphic xmlns:xlink="http://www.w3.org/1999/xlink" xlink:href="zookeys-644-051-g007.jpg" position="float" orientation="portrait" xlink:type="simple" id="oo_117667.jpg"/></fig><fig id="F9" position="float" orientation="portrait"><label>Figure 9.</label><caption><p>Anterior views of mouthparts of <italic><tp:taxon-name><tp:taxon-name-part taxon-name-part-type="genus">Ormyrus</tp:taxon-name-part></tp:taxon-name></italic> terminal-instar larvae. <bold>A</bold> <italic><tp:taxon-name><tp:taxon-name-part taxon-name-part-type="genus">Ormyrus</tp:taxon-name-part> <tp:taxon-name-part taxon-name-part-type="species">capsalis</tp:taxon-name-part></tp:taxon-name></italic> <bold>B</bold> <italic><tp:taxon-name><tp:taxon-name-part taxon-name-part-type="genus">Ormyrus</tp:taxon-name-part> <tp:taxon-name-part taxon-name-part-type="species">cupreus</tp:taxon-name-part></tp:taxon-name></italic> <bold>C</bold> <italic><tp:taxon-name><tp:taxon-name-part taxon-name-part-type="genus">Ormyrus</tp:taxon-name-part> <tp:taxon-name-part taxon-name-part-type="species">diffinis</tp:taxon-name-part></tp:taxon-name></italic> <bold>D</bold> <italic><tp:taxon-name><tp:taxon-name-part taxon-name-part-type="genus">Ormyrus</tp:taxon-name-part> <tp:taxon-name-part taxon-name-part-type="species">gratiosus</tp:taxon-name-part></tp:taxon-name></italic> <bold>E</bold> <italic><tp:taxon-name><tp:taxon-name-part taxon-name-part-type="genus">Ormyrus</tp:taxon-name-part> <tp:taxon-name-part taxon-name-part-type="species">nitidulus</tp:taxon-name-part></tp:taxon-name></italic> <bold>F</bold> <italic><tp:taxon-name><tp:taxon-name-part taxon-name-part-type="genus">Ormyrus</tp:taxon-name-part> <tp:taxon-name-part taxon-name-part-type="species">orientalis</tp:taxon-name-part></tp:taxon-name></italic> <bold>G</bold> <italic><tp:taxon-name><tp:taxon-name-part taxon-name-part-type="genus">Ormyrus</tp:taxon-name-part> <tp:taxon-name-part taxon-name-part-type="species">papaveris</tp:taxon-name-part></tp:taxon-name></italic> <bold>H</bold> <italic><tp:taxon-name><tp:taxon-name-part taxon-name-part-type="genus">Ormyrus</tp:taxon-name-part> <tp:taxon-name-part taxon-name-part-type="species">pomaceus</tp:taxon-name-part></tp:taxon-name></italic> ex <italic><tp:taxon-name><tp:taxon-name-part taxon-name-part-type="genus">Trigonaspis</tp:taxon-name-part> <tp:taxon-name-part taxon-name-part-type="species">mendesi</tp:taxon-name-part></tp:taxon-name></italic> (<tp:taxon-name><tp:taxon-name-part taxon-name-part-type="family">Cynipidae</tp:taxon-name-part></tp:taxon-name>). Character states for outstanding features are arrowed.</p></caption><graphic xmlns:xlink="http://www.w3.org/1999/xlink" xlink:href="zookeys-644-051-g009.jpg" position="float" orientation="portrait" xlink:type="simple" id="oo_117671.jpg"/></fig><fig id="F13" position="float" orientation="portrait"><label>Figure 13.</label><caption><p>Fully (<bold>A</bold>) and dissected (<bold>B</bold>) galls of <italic><tp:taxon-name><tp:taxon-name-part taxon-name-part-type="genus">Isocolus</tp:taxon-name-part> <tp:taxon-name-part taxon-name-part-type="species">scabiosae</tp:taxon-name-part></tp:taxon-name></italic> in achenes of heads of <italic><tp:taxon-name><tp:taxon-name-part taxon-name-part-type="genus">Centaurea</tp:taxon-name-part> <tp:taxon-name-part taxon-name-part-type="species">scabiosa</tp:taxon-name-part></tp:taxon-name></italic>. <bold>C</bold> detail of larvae of <italic><tp:taxon-name><tp:taxon-name-part taxon-name-part-type="genus">Ormyrus</tp:taxon-name-part> <tp:taxon-name-part taxon-name-part-type="species">gratiosus</tp:taxon-name-part></tp:taxon-name></italic> inside cells of <italic><tp:taxon-name><tp:taxon-name-part taxon-name-part-type="genus">Isocolus</tp:taxon-name-part> <tp:taxon-name-part taxon-name-part-type="species">scabiosae</tp:taxon-name-part></tp:taxon-name></italic> gall <bold>D</bold> galls of <italic><tp:taxon-name><tp:taxon-name-part taxon-name-part-type="genus">Andricus</tp:taxon-name-part> <tp:taxon-name-part taxon-name-part-type="species">hispanicus</tp:taxon-name-part></tp:taxon-name></italic> on <italic><tp:taxon-name><tp:taxon-name-part taxon-name-part-type="genus">Quercus</tp:taxon-name-part> <tp:taxon-name-part taxon-name-part-type="species">pyrenaica</tp:taxon-name-part></tp:taxon-name></italic> <bold>E</bold> cross-section of gall of <italic><tp:taxon-name><tp:taxon-name-part taxon-name-part-type="genus">Andricus</tp:taxon-name-part> <tp:taxon-name-part taxon-name-part-type="species">hispanicus</tp:taxon-name-part></tp:taxon-name></italic> with larvae of <italic><tp:taxon-name><tp:taxon-name-part taxon-name-part-type="genus">Ormyrus</tp:taxon-name-part> <tp:taxon-name-part taxon-name-part-type="species">nitidulus</tp:taxon-name-part></tp:taxon-name></italic> within gall cell <bold>F</bold> detail of head and thorax in anterior view of larvae of <italic><tp:taxon-name><tp:taxon-name-part taxon-name-part-type="genus">Ormyrus</tp:taxon-name-part> <tp:taxon-name-part taxon-name-part-type="species">nitidulus</tp:taxon-name-part></tp:taxon-name></italic> within gall cell of <italic><tp:taxon-name><tp:taxon-name-part taxon-name-part-type="genus">Andricus</tp:taxon-name-part> <tp:taxon-name-part taxon-name-part-type="species">hispanicus</tp:taxon-name-part></tp:taxon-name></italic> <bold>G</bold> gall of <italic><tp:taxon-name><tp:taxon-name-part taxon-name-part-type="genus">Myopites</tp:taxon-name-part> <tp:taxon-name-part taxon-name-part-type="species">limbardae</tp:taxon-name-part></tp:taxon-name></italic> on <italic><tp:taxon-name><tp:taxon-name-part taxon-name-part-type="genus">Inula</tp:taxon-name-part> <tp:taxon-name-part taxon-name-part-type="species">viscosa</tp:taxon-name-part></tp:taxon-name></italic> <bold>H</bold> cross-section of gall of <italic><tp:taxon-name><tp:taxon-name-part taxon-name-part-type="genus">Myopites</tp:taxon-name-part> <tp:taxon-name-part taxon-name-part-type="species">limbardae</tp:taxon-name-part></tp:taxon-name></italic> on <italic><tp:taxon-name><tp:taxon-name-part taxon-name-part-type="genus">Inula</tp:taxon-name-part> <tp:taxon-name-part taxon-name-part-type="species">viscosa</tp:taxon-name-part></tp:taxon-name></italic> <bold>I</bold> detail of larva of <italic><tp:taxon-name><tp:taxon-name-part taxon-name-part-type="genus">Ormyrus</tp:taxon-name-part> <tp:taxon-name-part taxon-name-part-type="species">orientalis</tp:taxon-name-part></tp:taxon-name></italic> within gall cell of <tp:taxon-name><tp:taxon-name-part taxon-name-part-type="family">Tephritidae</tp:taxon-name-part></tp:taxon-name> on <italic><tp:taxon-name><tp:taxon-name-part taxon-name-part-type="genus">Microlonchus</tp:taxon-name-part> <tp:taxon-name-part taxon-name-part-type="species">salmanticus</tp:taxon-name-part></tp:taxon-name></italic> <bold>J</bold> galls of <italic><tp:taxon-name><tp:taxon-name-part taxon-name-part-type="genus">Aylax</tp:taxon-name-part> <tp:taxon-name-part taxon-name-part-type="species">papaveris</tp:taxon-name-part></tp:taxon-name></italic> on poppy heads <bold>K</bold> cross-section of poppy head shown cells of galls of <italic><tp:taxon-name><tp:taxon-name-part taxon-name-part-type="genus">Aylax</tp:taxon-name-part> <tp:taxon-name-part taxon-name-part-type="species">papaveris</tp:taxon-name-part></tp:taxon-name></italic> <bold>L</bold> larvae of <italic><tp:taxon-name><tp:taxon-name-part taxon-name-part-type="genus">Ormyrus</tp:taxon-name-part> <tp:taxon-name-part taxon-name-part-type="species">papaveris</tp:taxon-name-part></tp:taxon-name></italic> with debris of dead host within gall cells of <italic><tp:taxon-name><tp:taxon-name-part taxon-name-part-type="genus">Aylax</tp:taxon-name-part> <tp:taxon-name-part taxon-name-part-type="species">papaveris</tp:taxon-name-part></tp:taxon-name></italic>.</p></caption><graphic xmlns:xlink="http://www.w3.org/1999/xlink" xlink:href="zookeys-644-051-g013.jpg" position="float" orientation="portrait" xlink:type="simple" id="oo_117679.jpg"/></fig></tp:treatment-sec></tp:taxon-treatment>
