# Supplementary material for: Terminal-instar larval systematics and biology of west European species of Ormyridae associated with insect galls (Hymenoptera, Chalcidoidea)
Source: Zookeys. 2017 Jan 10;(644):51–88. doi: 10.3897/zookeys.644.10035 (PMC5242259; doi:10.3897/zookeys.644.10035)
Supplement: XML Treatment for Ormyrus papaveris [file zookeys.644.10035-treatment7.xml]

<!DOCTYPE tp:taxon-treatment
  PUBLIC "-//TaxonX//DTD Taxonomic Treatment Publishing DTD v0 20100105//EN" "tax-treatment-NSO.dtd">
<tp:taxon-treatment xmlns:tp="http://www.plazi.org/taxpub"><tp:treatment-meta><kwd-group><label>Taxon classification</label><kwd><named-content content-type="kingdom">Animalia</named-content></kwd><kwd><named-content content-type="order">Hymenoptera</named-content></kwd><kwd><named-content content-type="family">Ormyridae</named-content></kwd></kwd-group><mixed-citation publication-type="journal"><person-group><name><surname>Gómez</surname><given-names>Jose F.</given-names></name><name><surname>Nieves</surname><given-names>María Hernández</given-names></name><name><surname>Gayubo</surname><given-names>Severiano F.</given-names></name><name><surname>Nieves-Aldrey</surname><given-names>Jose Luis</given-names></name></person-group><article-title>Terminal-instar larval systematics and biology of west European species of <tp:taxon-name><tp:taxon-name-part taxon-name-part-type="family">Ormyridae</tp:taxon-name-part></tp:taxon-name> associated with insect galls (<tp:taxon-name><tp:taxon-name-part taxon-name-part-type="order">Hymenoptera</tp:taxon-name-part></tp:taxon-name>, <tp:taxon-name><tp:taxon-name-part taxon-name-part-type="superfamily">Chalcidoidea</tp:taxon-name-part></tp:taxon-name>)</article-title><source>Zookeys</source><day>10</day><month>1</month><year>2017</year><volume>2017</volume><issue>644</issue><fpage>51</fpage><lpage>88</lpage><pub-id pub-id-type="doi">10.3897/zookeys.644.10035</pub-id></mixed-citation></tp:treatment-meta><tp:nomenclature><tp:taxon-name>
              <tp:taxon-name-part taxon-name-part-type="genus">Ormyrus</tp:taxon-name-part>
              <tp:taxon-name-part taxon-name-part-type="species">papaveris</tp:taxon-name-part>
            </tp:taxon-name><tp:taxon-authority>Perris, 1840</tp:taxon-authority></tp:nomenclature><tp:treatment-sec sec-type="material" id="SECID0EYJDI"><title>Material examined.</title><p>ex gall <italic><tp:taxon-name><tp:taxon-name-part taxon-name-part-type="genus">Aylax</tp:taxon-name-part> <tp:taxon-name-part taxon-name-part-type="species">papaveris</tp:taxon-name-part></tp:taxon-name></italic> on <italic><tp:taxon-name><tp:taxon-name-part taxon-name-part-type="genus">Papaver</tp:taxon-name-part></tp:taxon-name></italic> spp., Spain, Guadalajara: El Cardoso de la Sierra, 30.VI.02, J. L. Nieves leg. (n = 4); Soria: San Andrés, 14.VII.05, J. L. Nieves &amp; J. F. Gómez leg. (n = 1); ex gall <italic><tp:taxon-name><tp:taxon-name-part taxon-name-part-type="genus">Barbotinia</tp:taxon-name-part> <tp:taxon-name-part taxon-name-part-type="species">oraniensis</tp:taxon-name-part></tp:taxon-name></italic> on <italic><tp:taxon-name><tp:taxon-name-part taxon-name-part-type="genus">Papaver</tp:taxon-name-part></tp:taxon-name></italic> spp., Spain, Madrid: Rivas-Vaciamadrid, 25.V.02, J. L. Nieves leg. (n = 2); Madrid: Rivas-Vaciamadrid, 13.VI.04, J. L. Nieves leg. (n = 1).</p></tp:treatment-sec><tp:treatment-sec sec-type="description" id="SECID0EALDI"><title>Description.</title><p>n = 8; Body length: 1.88 ± 0.24 mm (min-max: 1.53-2.13 mm), width: 0.94 ± 0.19 mm (min-max: 0.67-1.20 mm). This species is similar to <italic><tp:taxon-name><tp:taxon-name-part taxon-name-part-type="genus">Ormyrus</tp:taxon-name-part> <tp:taxon-name-part taxon-name-part-type="species">capsalis</tp:taxon-name-part></tp:taxon-name></italic> from which may be distinguished in the body fusiform, slightly wider at the level of body segments ABS2-ABS3, tapering towards the ANS (Figs <xref ref-type="fig" rid="F4">4A</xref>, <xref ref-type="fig" rid="F5">5F</xref>) and the anteromedial setae of antennal area being relatively short, &lt;0.3 the distance among antennae. Other descriptive diagnostic characters as follows: thoracic setae short; head 1.07 times wider than high (Fig. <xref ref-type="fig" rid="F8">8A</xref>); face integument smooth; antennae situated at mid position in the face; <italic>am</italic> short and situated above antennae (Table <xref ref-type="table" rid="T2">2</xref>). On clypeus <italic>lcs</italic> situated at the same level of <italic>cs</italic>, both equal in length but short and inconspicuous (Fig. <xref ref-type="fig" rid="F9">9G</xref>); lateral lobes of labrum conspicuous and clearly separated from the medial lobe; mandibles with a single tooth with acute apex (Fig. <xref ref-type="fig" rid="F11">11E</xref>).</p></tp:treatment-sec><tp:treatment-sec sec-type="biology" id="SECID0EOMDI"><title>Biology.</title><p>The larvae of <italic><tp:taxon-name><tp:taxon-name-part taxon-name-part-type="genus">Ormyrus</tp:taxon-name-part> <tp:taxon-name-part taxon-name-part-type="species">papaveris</tp:taxon-name-part></tp:taxon-name></italic> are common ectoparasitoids in poppy galls of different <tp:taxon-name><tp:taxon-name-part taxon-name-part-type="tribe">Aylacini</tp:taxon-name-part></tp:taxon-name> (<tp:taxon-name><tp:taxon-name-part taxon-name-part-type="family">Cynipidae</tp:taxon-name-part></tp:taxon-name>) species, primarily <italic><tp:taxon-name><tp:taxon-name-part taxon-name-part-type="genus">Aylax</tp:taxon-name-part> <tp:taxon-name-part taxon-name-part-type="species">papaveris</tp:taxon-name-part></tp:taxon-name></italic> and <italic><tp:taxon-name><tp:taxon-name-part taxon-name-part-type="genus">Barbotinia</tp:taxon-name-part> <tp:taxon-name-part taxon-name-part-type="species">oraniensis</tp:taxon-name-part></tp:taxon-name></italic> (Figs <xref ref-type="fig" rid="F13">13J and K</xref>; <xref ref-type="fig" rid="F14">14A</xref>), and attack the host in the early stages of development (<xref ref-type="bibr" rid="B5">Askew et al. 2006</xref>). We observed the remains of the host larva on the body of a mature ormyrid larva (Fig. <xref ref-type="fig" rid="F14">14C</xref>). The host larval chamber of <italic><tp:taxon-name><tp:taxon-name-part taxon-name-part-type="genus">Barbotinia</tp:taxon-name-part> <tp:taxon-name-part taxon-name-part-type="species">oraniensis</tp:taxon-name-part></tp:taxon-name></italic> was normally spherical and regular (Fig. <xref ref-type="fig" rid="F14">14B</xref>); however, when <italic><tp:taxon-name><tp:taxon-name-part taxon-name-part-type="genus">Ormyrus</tp:taxon-name-part> <tp:taxon-name-part taxon-name-part-type="species">papaveris</tp:taxon-name-part></tp:taxon-name></italic> attacked the host, the chamber was shorter and irregular (Fig. <xref ref-type="fig" rid="F14">14C</xref>). The larva of <italic><tp:taxon-name><tp:taxon-name-part taxon-name-part-type="genus">Ormyrus</tp:taxon-name-part> <tp:taxon-name-part taxon-name-part-type="species">papaveris</tp:taxon-name-part></tp:taxon-name></italic> moved inside the host gall larval cell touching the gall chamber walls with their mandibles, which suggested that during the terminal larval stage, <italic><tp:taxon-name><tp:taxon-name-part taxon-name-part-type="genus">Ormyrus</tp:taxon-name-part> <tp:taxon-name-part taxon-name-part-type="species">papaveris</tp:taxon-name-part></tp:taxon-name></italic> might exhibit a similar phytophagous behaviour to that of <italic><tp:taxon-name><tp:taxon-name-part taxon-name-part-type="genus">Eurytoma</tp:taxon-name-part></tp:taxon-name></italic> species inhabiting galls (<xref ref-type="bibr" rid="B4">Askew and Blasco Zumeta 1998</xref>, <xref ref-type="bibr" rid="B29">La Salle 2005</xref>). In the galls of <italic><tp:taxon-name><tp:taxon-name-part taxon-name-part-type="genus">Aylax</tp:taxon-name-part> <tp:taxon-name-part taxon-name-part-type="species">papaveris</tp:taxon-name-part></tp:taxon-name></italic>, the host larval cells were regularly ellipsoidal and were coated with a thin scum, whereas the cells attacked by ormyrid larvae were larger, more irregular and lacked the thin scum. Because we observed “in vivo” in dissected galls, the phytophagous behaviour of the <italic><tp:taxon-name><tp:taxon-name-part taxon-name-part-type="genus">Ormyrus</tp:taxon-name-part></tp:taxon-name></italic> larvae during their final larval stage caused the change in gall morphology.</p></tp:treatment-sec><tp:treatment-sec><!--Section generated to contain objects referenced in tp:taxon-treatment.--><fig id="F4" position="float" orientation="portrait"><label>Figure 4.</label><caption><p>Ventral views of <italic><tp:taxon-name><tp:taxon-name-part taxon-name-part-type="genus">Ormyrus</tp:taxon-name-part></tp:taxon-name></italic> terminal-instar larvae. <bold>A</bold> <italic><tp:taxon-name><tp:taxon-name-part taxon-name-part-type="genus">Ormyrus</tp:taxon-name-part> <tp:taxon-name-part taxon-name-part-type="species">papaveris</tp:taxon-name-part></tp:taxon-name></italic> <bold>B</bold> <italic><tp:taxon-name><tp:taxon-name-part taxon-name-part-type="genus">Ormyrus</tp:taxon-name-part> <tp:taxon-name-part taxon-name-part-type="species">pomaceus</tp:taxon-name-part></tp:taxon-name></italic> ex <italic><tp:taxon-name><tp:taxon-name-part taxon-name-part-type="genus">Trigonaspis</tp:taxon-name-part> <tp:taxon-name-part taxon-name-part-type="species">mendesi</tp:taxon-name-part></tp:taxon-name></italic> (<tp:taxon-name><tp:taxon-name-part taxon-name-part-type="family">Cynipidae</tp:taxon-name-part></tp:taxon-name>) <bold>C</bold> <italic><tp:taxon-name><tp:taxon-name-part taxon-name-part-type="genus">Ormyrus</tp:taxon-name-part> <tp:taxon-name-part taxon-name-part-type="species">pomaceus</tp:taxon-name-part></tp:taxon-name></italic> ex <italic><tp:taxon-name><tp:taxon-name-part taxon-name-part-type="genus">Plagiotrochus</tp:taxon-name-part> <tp:taxon-name-part taxon-name-part-type="species">razeti</tp:taxon-name-part></tp:taxon-name></italic> (<tp:taxon-name><tp:taxon-name-part taxon-name-part-type="family">Cynipidae</tp:taxon-name-part></tp:taxon-name>) <bold>D</bold> <italic><tp:taxon-name><tp:taxon-name-part taxon-name-part-type="genus">Ormyrus</tp:taxon-name-part> <tp:taxon-name-part taxon-name-part-type="species">rufimanus</tp:taxon-name-part></tp:taxon-name></italic> <bold>E</bold> <italic><tp:taxon-name><tp:taxon-name-part taxon-name-part-type="genus">Ormyrus</tp:taxon-name-part> <tp:taxon-name-part taxon-name-part-type="species">wachtli</tp:taxon-name-part></tp:taxon-name></italic>.</p></caption><graphic xmlns:xlink="http://www.w3.org/1999/xlink" xlink:href="zookeys-644-051-g004.jpg" position="float" orientation="portrait" xlink:type="simple" id="oo_117662.jpg"/></fig><fig id="F5" position="float" orientation="portrait"><label>Figure 5.</label><caption><p>Lateral views of <italic><tp:taxon-name><tp:taxon-name-part taxon-name-part-type="genus">Ormyrus</tp:taxon-name-part></tp:taxon-name></italic> terminal-instar larvae. <bold>A</bold> <italic><tp:taxon-name><tp:taxon-name-part taxon-name-part-type="genus">Ormyrus</tp:taxon-name-part> <tp:taxon-name-part taxon-name-part-type="species">capsalis</tp:taxon-name-part></tp:taxon-name></italic> <bold>B</bold> <italic><tp:taxon-name><tp:taxon-name-part taxon-name-part-type="genus">Ormyrus</tp:taxon-name-part> <tp:taxon-name-part taxon-name-part-type="species">cupreus</tp:taxon-name-part></tp:taxon-name></italic> <bold>C</bold> <italic><tp:taxon-name><tp:taxon-name-part taxon-name-part-type="genus">Ormyrus</tp:taxon-name-part> <tp:taxon-name-part taxon-name-part-type="species">diffinis</tp:taxon-name-part></tp:taxon-name></italic> <bold>D</bold> <italic><tp:taxon-name><tp:taxon-name-part taxon-name-part-type="genus">Ormyrus</tp:taxon-name-part> <tp:taxon-name-part taxon-name-part-type="species">gratiosus</tp:taxon-name-part></tp:taxon-name></italic> <bold>E</bold> <italic><tp:taxon-name><tp:taxon-name-part taxon-name-part-type="genus">Ormyrus</tp:taxon-name-part> <tp:taxon-name-part taxon-name-part-type="species">nitidulus</tp:taxon-name-part></tp:taxon-name></italic> <bold>F</bold> <italic><tp:taxon-name><tp:taxon-name-part taxon-name-part-type="genus">Ormyrus</tp:taxon-name-part> <tp:taxon-name-part taxon-name-part-type="species">papaveris</tp:taxon-name-part></tp:taxon-name></italic>.</p></caption><graphic xmlns:xlink="http://www.w3.org/1999/xlink" xlink:href="zookeys-644-051-g005.jpg" position="float" orientation="portrait" xlink:type="simple" id="oo_117663.jpg"/></fig><fig id="F8" position="float" orientation="portrait"><label>Figure 8.</label><caption><p>Anterior views of head of <italic><tp:taxon-name><tp:taxon-name-part taxon-name-part-type="genus">Ormyrus</tp:taxon-name-part></tp:taxon-name></italic> terminal-instar larvae. <bold>A</bold> <italic><tp:taxon-name><tp:taxon-name-part taxon-name-part-type="genus">Ormyrus</tp:taxon-name-part> <tp:taxon-name-part taxon-name-part-type="species">papaveris</tp:taxon-name-part></tp:taxon-name></italic> <bold>B</bold> <italic><tp:taxon-name><tp:taxon-name-part taxon-name-part-type="genus">Ormyrus</tp:taxon-name-part> <tp:taxon-name-part taxon-name-part-type="species">pomaceus</tp:taxon-name-part></tp:taxon-name></italic> ex <italic><tp:taxon-name><tp:taxon-name-part taxon-name-part-type="genus">Trigonaspis</tp:taxon-name-part> <tp:taxon-name-part taxon-name-part-type="species">mendesi</tp:taxon-name-part></tp:taxon-name></italic> (<tp:taxon-name><tp:taxon-name-part taxon-name-part-type="family">Cynipidae</tp:taxon-name-part></tp:taxon-name>) <bold>C</bold> <italic><tp:taxon-name><tp:taxon-name-part taxon-name-part-type="genus">Ormyrus</tp:taxon-name-part> <tp:taxon-name-part taxon-name-part-type="species">pomaceus</tp:taxon-name-part></tp:taxon-name></italic> ex <italic><tp:taxon-name><tp:taxon-name-part taxon-name-part-type="genus">Plagiotrochus</tp:taxon-name-part> <tp:taxon-name-part taxon-name-part-type="species">razeti</tp:taxon-name-part></tp:taxon-name></italic> (<tp:taxon-name><tp:taxon-name-part taxon-name-part-type="family">Cynipidae</tp:taxon-name-part></tp:taxon-name>) <bold>D</bold> <italic><tp:taxon-name><tp:taxon-name-part taxon-name-part-type="genus">Ormyrus</tp:taxon-name-part> <tp:taxon-name-part taxon-name-part-type="species">rufimanus</tp:taxon-name-part></tp:taxon-name></italic> <bold>E</bold> <italic><tp:taxon-name><tp:taxon-name-part taxon-name-part-type="genus">Ormyrus</tp:taxon-name-part> <tp:taxon-name-part taxon-name-part-type="species">wachtli</tp:taxon-name-part></tp:taxon-name></italic>. Character states for outstanding features are pointed.</p></caption><graphic xmlns:xlink="http://www.w3.org/1999/xlink" xlink:href="zookeys-644-051-g008.jpg" position="float" orientation="portrait" xlink:type="simple" id="oo_117670.jpg"/></fig><table-wrap id="T2" position="float" orientation="portrait"><label>Table 2.</label><caption><p>Morphological measurements and ratios of studied specimens meaning as follows: <abbrev xmlns:xlink="http://www.w3.org/1999/xlink" id="ABBRID0ECOAG" xlink:type="simple"><def><p>body maximun length/width </p></def>(L/W)</abbrev>; <abbrev xmlns:xlink="http://www.w3.org/1999/xlink" id="ABBRID0EPOAG" xlink:type="simple"><def><p>head maximun length/width </p></def>(HW/HL)</abbrev>; <abbrev xmlns:xlink="http://www.w3.org/1999/xlink" id="ABBRID0E1OAG" xlink:type="simple"><def><p>distance between antennae/length of the antero-medial setae of the antennal area </p></def>(LAA/SA)</abbrev>; <abbrev xmlns:xlink="http://www.w3.org/1999/xlink" id="ABBRID0EKPAG" xlink:type="simple"><def><p>distance between antennae/distance between the antero-medial setae of vertex </p></def>(DAV/SA)</abbrev>; <abbrev xmlns:xlink="http://www.w3.org/1999/xlink" id="ABBRID0E1PAG" xlink:type="simple"><def><p>distance between the antennae to the anterior margin of clypeus/distance between the antennae to the upper margin of vertex </p></def>(AC/AV)</abbrev>; <abbrev xmlns:xlink="http://www.w3.org/1999/xlink" id="ABBRID0EKQAG" xlink:type="simple"><def><p>maximum length/width of the mandible tooth </p></def>(L/W 1T)</abbrev>.</p></caption><table id="TID0E2JBI" rules="all"><tbody><tr><th rowspan="1" colspan="1">Species</th><th rowspan="1" colspan="1">
                <abbrev xmlns:xlink="http://www.w3.org/1999/xlink" xlink:title="body maximun length/width" id="ABBRID0EFRAG" xlink:type="simple">L/W</abbrev>
              </th><th rowspan="1" colspan="1">
                <abbrev xmlns:xlink="http://www.w3.org/1999/xlink" xlink:title="head maximun length/width" id="ABBRID0EORAG" xlink:type="simple">HW/HL</abbrev>
              </th><th rowspan="1" colspan="1">
                <abbrev xmlns:xlink="http://www.w3.org/1999/xlink" xlink:title="distance between antennae/length of the antero-medial setae of the antennal area" id="ABBRID0EVRAG" xlink:type="simple">LAA/SA</abbrev>
              </th><th rowspan="1" colspan="1">
                <abbrev xmlns:xlink="http://www.w3.org/1999/xlink" xlink:title="distance between antennae/distance between the antero-medial setae of vertex" id="ABBRID0EBSAG" xlink:type="simple">DAV/SA</abbrev>
              </th><th rowspan="1" colspan="1">
                <abbrev xmlns:xlink="http://www.w3.org/1999/xlink" xlink:title="distance between the antennae to the anterior margin of clypeus/distance between the antennae to the upper margin of vertex" id="ABBRID0ENSAG" xlink:type="simple">AC/AV</abbrev>
              </th><th rowspan="1" colspan="1">
                <abbrev xmlns:xlink="http://www.w3.org/1999/xlink" xlink:title="maximum length/width of the mandible tooth" id="ABBRID0EZSAG" xlink:type="simple">L/W 1T</abbrev>
              </th></tr><tr><td rowspan="1" colspan="1">
              <italic><tp:taxon-name><tp:taxon-name-part taxon-name-part-type="genus">Ormyrus</tp:taxon-name-part> <tp:taxon-name-part taxon-name-part-type="species">capsalis</tp:taxon-name-part></tp:taxon-name></italic>
            </td><td rowspan="1" colspan="1">1.82</td><td rowspan="1" colspan="1">1.16</td><td rowspan="1" colspan="1">0.52</td><td rowspan="1" colspan="1">0.68</td><td rowspan="1" colspan="1">0.82</td><td rowspan="1" colspan="1">1.42</td></tr><tr><td rowspan="1" colspan="1">
              <italic><tp:taxon-name><tp:taxon-name-part taxon-name-part-type="genus">Ormyrus</tp:taxon-name-part> <tp:taxon-name-part taxon-name-part-type="species">cupreus</tp:taxon-name-part></tp:taxon-name></italic>
            </td><td rowspan="1" colspan="1">1.93</td><td rowspan="1" colspan="1">1.10</td><td rowspan="1" colspan="1">0.22</td><td rowspan="1" colspan="1">1.08</td><td rowspan="1" colspan="1">1.33</td><td rowspan="1" colspan="1">–</td></tr><tr><td rowspan="1" colspan="1">
              <italic><tp:taxon-name><tp:taxon-name-part taxon-name-part-type="genus">Ormyrus</tp:taxon-name-part> <tp:taxon-name-part taxon-name-part-type="species">diffinis</tp:taxon-name-part></tp:taxon-name></italic>
            </td><td rowspan="1" colspan="1">1.87</td><td rowspan="1" colspan="1">1.15</td><td rowspan="1" colspan="1">0.50</td><td rowspan="1" colspan="1">0.83</td><td rowspan="1" colspan="1">1.27</td><td rowspan="1" colspan="1">1.61</td></tr><tr><td rowspan="1" colspan="1">
              <italic><tp:taxon-name><tp:taxon-name-part taxon-name-part-type="genus">Ormyrus</tp:taxon-name-part> <tp:taxon-name-part taxon-name-part-type="species">gratiosus</tp:taxon-name-part></tp:taxon-name></italic>
            </td><td rowspan="1" colspan="1">1.74</td><td rowspan="1" colspan="1">1.09</td><td rowspan="1" colspan="1">0.32</td><td rowspan="1" colspan="1">0.84</td><td rowspan="1" colspan="1">0.89</td><td rowspan="1" colspan="1">1.50</td></tr><tr><td rowspan="1" colspan="1">
              <italic><tp:taxon-name><tp:taxon-name-part taxon-name-part-type="genus">Ormyrus</tp:taxon-name-part> <tp:taxon-name-part taxon-name-part-type="species">nitidulus</tp:taxon-name-part></tp:taxon-name></italic>
            </td><td rowspan="1" colspan="1">2.01</td><td rowspan="1" colspan="1">1.10</td><td rowspan="1" colspan="1">0.04</td><td rowspan="1" colspan="1">0.93</td><td rowspan="1" colspan="1">0.77</td><td rowspan="1" colspan="1">1.64</td></tr><tr><td rowspan="1" colspan="1">
              <italic><tp:taxon-name><tp:taxon-name-part taxon-name-part-type="genus">Ormyrus</tp:taxon-name-part> <tp:taxon-name-part taxon-name-part-type="species">orientalis</tp:taxon-name-part></tp:taxon-name></italic>
            </td><td rowspan="1" colspan="1">1.74</td><td rowspan="1" colspan="1">0.89</td><td rowspan="1" colspan="1">0.41</td><td rowspan="1" colspan="1">0.76</td><td rowspan="1" colspan="1">1.22</td><td rowspan="1" colspan="1">–</td></tr><tr><td rowspan="1" colspan="1">
              <italic><tp:taxon-name><tp:taxon-name-part taxon-name-part-type="genus">Ormyrus</tp:taxon-name-part> <tp:taxon-name-part taxon-name-part-type="species">papaveris</tp:taxon-name-part></tp:taxon-name></italic>
            </td><td rowspan="1" colspan="1">2.00</td><td rowspan="1" colspan="1">0.89</td><td rowspan="1" colspan="1">0.10</td><td rowspan="1" colspan="1">0.77</td><td rowspan="1" colspan="1">2.00</td><td rowspan="1" colspan="1">1.64</td></tr><tr><td rowspan="1" colspan="1">
              <italic><tp:taxon-name><tp:taxon-name-part taxon-name-part-type="genus">Ormyrus</tp:taxon-name-part> <tp:taxon-name-part taxon-name-part-type="species">pomaceus</tp:taxon-name-part></tp:taxon-name></italic> ex <italic><tp:taxon-name><tp:taxon-name-part taxon-name-part-type="genus">Plagiotrochus</tp:taxon-name-part></tp:taxon-name></italic></td><td rowspan="1" colspan="1">2.01</td><td rowspan="1" colspan="1">0.86</td><td rowspan="1" colspan="1">0.04</td><td rowspan="1" colspan="1">0.92</td><td rowspan="1" colspan="1">1.33</td><td rowspan="1" colspan="1">–</td></tr><tr><td rowspan="1" colspan="1">
              <italic><tp:taxon-name><tp:taxon-name-part taxon-name-part-type="genus">Ormyrus</tp:taxon-name-part> <tp:taxon-name-part taxon-name-part-type="species">pomaceus</tp:taxon-name-part></tp:taxon-name></italic> ex <italic><tp:taxon-name><tp:taxon-name-part taxon-name-part-type="genus">Trigonaspis</tp:taxon-name-part></tp:taxon-name></italic></td><td rowspan="1" colspan="1">1.94</td><td rowspan="1" colspan="1">0.83</td><td rowspan="1" colspan="1">0.24</td><td rowspan="1" colspan="1">0.81</td><td rowspan="1" colspan="1">1.07</td><td rowspan="1" colspan="1">1.39</td></tr><tr><td rowspan="1" colspan="1">
              <italic><tp:taxon-name><tp:taxon-name-part taxon-name-part-type="genus">Ormyrus</tp:taxon-name-part> <tp:taxon-name-part taxon-name-part-type="species">rufimanus</tp:taxon-name-part></tp:taxon-name></italic>
            </td><td rowspan="1" colspan="1">2.01</td><td rowspan="1" colspan="1">1.00</td><td rowspan="1" colspan="1">0.20</td><td rowspan="1" colspan="1">0.93</td><td rowspan="1" colspan="1">1.10</td><td rowspan="1" colspan="1">1.80</td></tr><tr><td rowspan="1" colspan="1">
              <italic><tp:taxon-name><tp:taxon-name-part taxon-name-part-type="genus">Ormyrus</tp:taxon-name-part> <tp:taxon-name-part taxon-name-part-type="species">wachtli</tp:taxon-name-part></tp:taxon-name></italic>
            </td><td rowspan="1" colspan="1">2.09</td><td rowspan="1" colspan="1">0.86</td><td rowspan="1" colspan="1">0.02</td><td rowspan="1" colspan="1">0.56</td><td rowspan="1" colspan="1">1.44</td><td rowspan="1" colspan="1">–</td></tr></tbody></table></table-wrap><fig id="F9" position="float" orientation="portrait"><label>Figure 9.</label><caption><p>Anterior views of mouthparts of <italic><tp:taxon-name><tp:taxon-name-part taxon-name-part-type="genus">Ormyrus</tp:taxon-name-part></tp:taxon-name></italic> terminal-instar larvae. <bold>A</bold> <italic><tp:taxon-name><tp:taxon-name-part taxon-name-part-type="genus">Ormyrus</tp:taxon-name-part> <tp:taxon-name-part taxon-name-part-type="species">capsalis</tp:taxon-name-part></tp:taxon-name></italic> <bold>B</bold> <italic><tp:taxon-name><tp:taxon-name-part taxon-name-part-type="genus">Ormyrus</tp:taxon-name-part> <tp:taxon-name-part taxon-name-part-type="species">cupreus</tp:taxon-name-part></tp:taxon-name></italic> <bold>C</bold> <italic><tp:taxon-name><tp:taxon-name-part taxon-name-part-type="genus">Ormyrus</tp:taxon-name-part> <tp:taxon-name-part taxon-name-part-type="species">diffinis</tp:taxon-name-part></tp:taxon-name></italic> <bold>D</bold> <italic><tp:taxon-name><tp:taxon-name-part taxon-name-part-type="genus">Ormyrus</tp:taxon-name-part> <tp:taxon-name-part taxon-name-part-type="species">gratiosus</tp:taxon-name-part></tp:taxon-name></italic> <bold>E</bold> <italic><tp:taxon-name><tp:taxon-name-part taxon-name-part-type="genus">Ormyrus</tp:taxon-name-part> <tp:taxon-name-part taxon-name-part-type="species">nitidulus</tp:taxon-name-part></tp:taxon-name></italic> <bold>F</bold> <italic><tp:taxon-name><tp:taxon-name-part taxon-name-part-type="genus">Ormyrus</tp:taxon-name-part> <tp:taxon-name-part taxon-name-part-type="species">orientalis</tp:taxon-name-part></tp:taxon-name></italic> <bold>G</bold> <italic><tp:taxon-name><tp:taxon-name-part taxon-name-part-type="genus">Ormyrus</tp:taxon-name-part> <tp:taxon-name-part taxon-name-part-type="species">papaveris</tp:taxon-name-part></tp:taxon-name></italic> <bold>H</bold> <italic><tp:taxon-name><tp:taxon-name-part taxon-name-part-type="genus">Ormyrus</tp:taxon-name-part> <tp:taxon-name-part taxon-name-part-type="species">pomaceus</tp:taxon-name-part></tp:taxon-name></italic> ex <italic><tp:taxon-name><tp:taxon-name-part taxon-name-part-type="genus">Trigonaspis</tp:taxon-name-part> <tp:taxon-name-part taxon-name-part-type="species">mendesi</tp:taxon-name-part></tp:taxon-name></italic> (<tp:taxon-name><tp:taxon-name-part taxon-name-part-type="family">Cynipidae</tp:taxon-name-part></tp:taxon-name>). Character states for outstanding features are arrowed.</p></caption><graphic xmlns:xlink="http://www.w3.org/1999/xlink" xlink:href="zookeys-644-051-g009.jpg" position="float" orientation="portrait" xlink:type="simple" id="oo_117671.jpg"/></fig><fig id="F11" position="float" orientation="portrait"><label>Figure 11.</label><caption><p>Anterior views of the right/left mandibles of <italic><tp:taxon-name><tp:taxon-name-part taxon-name-part-type="genus">Ormyrus</tp:taxon-name-part></tp:taxon-name></italic> terminal-instar larvae. <bold>A</bold> <italic><tp:taxon-name><tp:taxon-name-part taxon-name-part-type="genus">Ormyrus</tp:taxon-name-part> <tp:taxon-name-part taxon-name-part-type="species">capsalis</tp:taxon-name-part></tp:taxon-name></italic> <bold>B</bold> <italic><tp:taxon-name><tp:taxon-name-part taxon-name-part-type="genus">Ormyrus</tp:taxon-name-part> <tp:taxon-name-part taxon-name-part-type="species">diffinis</tp:taxon-name-part></tp:taxon-name></italic> <bold>C</bold> <italic><tp:taxon-name><tp:taxon-name-part taxon-name-part-type="genus">Ormyrus</tp:taxon-name-part> <tp:taxon-name-part taxon-name-part-type="species">gratiosus</tp:taxon-name-part></tp:taxon-name></italic> <bold>D</bold> <italic><tp:taxon-name><tp:taxon-name-part taxon-name-part-type="genus">Ormyrus</tp:taxon-name-part> <tp:taxon-name-part taxon-name-part-type="species">nitidulus</tp:taxon-name-part></tp:taxon-name></italic> <bold>E</bold> <italic><tp:taxon-name><tp:taxon-name-part taxon-name-part-type="genus">Ormyrus</tp:taxon-name-part> <tp:taxon-name-part taxon-name-part-type="species">papaveris</tp:taxon-name-part></tp:taxon-name></italic> <bold>F</bold> <italic><tp:taxon-name><tp:taxon-name-part taxon-name-part-type="genus">Ormyrus</tp:taxon-name-part> <tp:taxon-name-part taxon-name-part-type="species">pomaceus</tp:taxon-name-part></tp:taxon-name></italic> ex <italic><tp:taxon-name><tp:taxon-name-part taxon-name-part-type="genus">Trigonaspis</tp:taxon-name-part> <tp:taxon-name-part taxon-name-part-type="species">mendesi</tp:taxon-name-part></tp:taxon-name></italic> (<tp:taxon-name><tp:taxon-name-part taxon-name-part-type="family">Cynipidae</tp:taxon-name-part></tp:taxon-name>) <bold>G</bold> <italic><tp:taxon-name><tp:taxon-name-part taxon-name-part-type="genus">Ormyrus</tp:taxon-name-part> <tp:taxon-name-part taxon-name-part-type="species">rufimanus</tp:taxon-name-part></tp:taxon-name></italic>.</p></caption><graphic xmlns:xlink="http://www.w3.org/1999/xlink" xlink:href="zookeys-644-051-g011.jpg" position="float" orientation="portrait" xlink:type="simple" id="oo_117675.jpg"/></fig><fig id="F13" position="float" orientation="portrait"><label>Figure 13.</label><caption><p>Fully (<bold>A</bold>) and dissected (<bold>B</bold>) galls of <italic><tp:taxon-name><tp:taxon-name-part taxon-name-part-type="genus">Isocolus</tp:taxon-name-part> <tp:taxon-name-part taxon-name-part-type="species">scabiosae</tp:taxon-name-part></tp:taxon-name></italic> in achenes of heads of <italic><tp:taxon-name><tp:taxon-name-part taxon-name-part-type="genus">Centaurea</tp:taxon-name-part> <tp:taxon-name-part taxon-name-part-type="species">scabiosa</tp:taxon-name-part></tp:taxon-name></italic>. <bold>C</bold> detail of larvae of <italic><tp:taxon-name><tp:taxon-name-part taxon-name-part-type="genus">Ormyrus</tp:taxon-name-part> <tp:taxon-name-part taxon-name-part-type="species">gratiosus</tp:taxon-name-part></tp:taxon-name></italic> inside cells of <italic><tp:taxon-name><tp:taxon-name-part taxon-name-part-type="genus">Isocolus</tp:taxon-name-part> <tp:taxon-name-part taxon-name-part-type="species">scabiosae</tp:taxon-name-part></tp:taxon-name></italic> gall <bold>D</bold> galls of <italic><tp:taxon-name><tp:taxon-name-part taxon-name-part-type="genus">Andricus</tp:taxon-name-part> <tp:taxon-name-part taxon-name-part-type="species">hispanicus</tp:taxon-name-part></tp:taxon-name></italic> on <italic><tp:taxon-name><tp:taxon-name-part taxon-name-part-type="genus">Quercus</tp:taxon-name-part> <tp:taxon-name-part taxon-name-part-type="species">pyrenaica</tp:taxon-name-part></tp:taxon-name></italic> <bold>E</bold> cross-section of gall of <italic><tp:taxon-name><tp:taxon-name-part taxon-name-part-type="genus">Andricus</tp:taxon-name-part> <tp:taxon-name-part taxon-name-part-type="species">hispanicus</tp:taxon-name-part></tp:taxon-name></italic> with larvae of <italic><tp:taxon-name><tp:taxon-name-part taxon-name-part-type="genus">Ormyrus</tp:taxon-name-part> <tp:taxon-name-part taxon-name-part-type="species">nitidulus</tp:taxon-name-part></tp:taxon-name></italic> within gall cell <bold>F</bold> detail of head and thorax in anterior view of larvae of <italic><tp:taxon-name><tp:taxon-name-part taxon-name-part-type="genus">Ormyrus</tp:taxon-name-part> <tp:taxon-name-part taxon-name-part-type="species">nitidulus</tp:taxon-name-part></tp:taxon-name></italic> within gall cell of <italic><tp:taxon-name><tp:taxon-name-part taxon-name-part-type="genus">Andricus</tp:taxon-name-part> <tp:taxon-name-part taxon-name-part-type="species">hispanicus</tp:taxon-name-part></tp:taxon-name></italic> <bold>G</bold> gall of <italic><tp:taxon-name><tp:taxon-name-part taxon-name-part-type="genus">Myopites</tp:taxon-name-part> <tp:taxon-name-part taxon-name-part-type="species">limbardae</tp:taxon-name-part></tp:taxon-name></italic> on <italic><tp:taxon-name><tp:taxon-name-part taxon-name-part-type="genus">Inula</tp:taxon-name-part> <tp:taxon-name-part taxon-name-part-type="species">viscosa</tp:taxon-name-part></tp:taxon-name></italic> <bold>H</bold> cross-section of gall of <italic><tp:taxon-name><tp:taxon-name-part taxon-name-part-type="genus">Myopites</tp:taxon-name-part> <tp:taxon-name-part taxon-name-part-type="species">limbardae</tp:taxon-name-part></tp:taxon-name></italic> on <italic><tp:taxon-name><tp:taxon-name-part taxon-name-part-type="genus">Inula</tp:taxon-name-part> <tp:taxon-name-part taxon-name-part-type="species">viscosa</tp:taxon-name-part></tp:taxon-name></italic> <bold>I</bold> detail of larva of <italic><tp:taxon-name><tp:taxon-name-part taxon-name-part-type="genus">Ormyrus</tp:taxon-name-part> <tp:taxon-name-part taxon-name-part-type="species">orientalis</tp:taxon-name-part></tp:taxon-name></italic> within gall cell of <tp:taxon-name><tp:taxon-name-part taxon-name-part-type="family">Tephritidae</tp:taxon-name-part></tp:taxon-name> on <italic><tp:taxon-name><tp:taxon-name-part taxon-name-part-type="genus">Microlonchus</tp:taxon-name-part> <tp:taxon-name-part taxon-name-part-type="species">salmanticus</tp:taxon-name-part></tp:taxon-name></italic> <bold>J</bold> galls of <italic><tp:taxon-name><tp:taxon-name-part taxon-name-part-type="genus">Aylax</tp:taxon-name-part> <tp:taxon-name-part taxon-name-part-type="species">papaveris</tp:taxon-name-part></tp:taxon-name></italic> on poppy heads <bold>K</bold> cross-section of poppy head shown cells of galls of <italic><tp:taxon-name><tp:taxon-name-part taxon-name-part-type="genus">Aylax</tp:taxon-name-part> <tp:taxon-name-part taxon-name-part-type="species">papaveris</tp:taxon-name-part></tp:taxon-name></italic> <bold>L</bold> larvae of <italic><tp:taxon-name><tp:taxon-name-part taxon-name-part-type="genus">Ormyrus</tp:taxon-name-part> <tp:taxon-name-part taxon-name-part-type="species">papaveris</tp:taxon-name-part></tp:taxon-name></italic> with debris of dead host within gall cells of <italic><tp:taxon-name><tp:taxon-name-part taxon-name-part-type="genus">Aylax</tp:taxon-name-part> <tp:taxon-name-part taxon-name-part-type="species">papaveris</tp:taxon-name-part></tp:taxon-name></italic>.</p></caption><graphic xmlns:xlink="http://www.w3.org/1999/xlink" xlink:href="zookeys-644-051-g013.jpg" position="float" orientation="portrait" xlink:type="simple" id="oo_117679.jpg"/></fig><fig id="F14" position="float" orientation="portrait"><label>Figure 14.</label><caption><p>
          <bold>A</bold> cross-section of poppy head with galls of <italic><tp:taxon-name><tp:taxon-name-part taxon-name-part-type="genus">Barbotinia</tp:taxon-name-part> <tp:taxon-name-part taxon-name-part-type="species">oraniensis</tp:taxon-name-part></tp:taxon-name></italic> <bold>B</bold> larvae of <italic><tp:taxon-name><tp:taxon-name-part taxon-name-part-type="genus">Ormyrus</tp:taxon-name-part> <tp:taxon-name-part taxon-name-part-type="species">papaveris</tp:taxon-name-part></tp:taxon-name></italic> within gall of <italic><tp:taxon-name><tp:taxon-name-part taxon-name-part-type="genus">Barbotinia</tp:taxon-name-part> <tp:taxon-name-part taxon-name-part-type="species">oraniensis</tp:taxon-name-part></tp:taxon-name></italic> <bold>C</bold> larvae of <italic><tp:taxon-name><tp:taxon-name-part taxon-name-part-type="genus">Ormyrus</tp:taxon-name-part> <tp:taxon-name-part taxon-name-part-type="species">papaveris</tp:taxon-name-part></tp:taxon-name></italic> with debris of dead host within gall cells of <italic><tp:taxon-name><tp:taxon-name-part taxon-name-part-type="genus">Barbotinia</tp:taxon-name-part> <tp:taxon-name-part taxon-name-part-type="species">oraniensis</tp:taxon-name-part></tp:taxon-name></italic> <bold>D</bold> gall of <italic><tp:taxon-name><tp:taxon-name-part taxon-name-part-type="genus">Andricus</tp:taxon-name-part> <tp:taxon-name-part taxon-name-part-type="species">grossulariae</tp:taxon-name-part></tp:taxon-name></italic> (asexual) on <italic><tp:taxon-name><tp:taxon-name-part taxon-name-part-type="genus">Quercus</tp:taxon-name-part> <tp:taxon-name-part taxon-name-part-type="species">pyrenaica</tp:taxon-name-part></tp:taxon-name></italic> <bold>E</bold> cross-section of gall <italic><tp:taxon-name><tp:taxon-name-part taxon-name-part-type="genus">Andricus</tp:taxon-name-part> <tp:taxon-name-part taxon-name-part-type="species">grossulariae</tp:taxon-name-part></tp:taxon-name></italic> (asexual) <bold>F</bold> larvae of <italic><tp:taxon-name><tp:taxon-name-part taxon-name-part-type="genus">Ormyrus</tp:taxon-name-part> <tp:taxon-name-part taxon-name-part-type="species">pomaceus</tp:taxon-name-part></tp:taxon-name></italic> ex gall of <italic><tp:taxon-name><tp:taxon-name-part taxon-name-part-type="genus">Andricus</tp:taxon-name-part> <tp:taxon-name-part taxon-name-part-type="species">grossulariae</tp:taxon-name-part></tp:taxon-name></italic> <bold>G</bold> gall of <italic><tp:taxon-name><tp:taxon-name-part taxon-name-part-type="genus">Andricus</tp:taxon-name-part> <tp:taxon-name-part taxon-name-part-type="species">pictus</tp:taxon-name-part></tp:taxon-name></italic> on <italic><tp:taxon-name><tp:taxon-name-part taxon-name-part-type="genus">Quercus</tp:taxon-name-part> <tp:taxon-name-part taxon-name-part-type="species">pyrenaica</tp:taxon-name-part></tp:taxon-name></italic> <bold>H</bold> cross-section of gall <italic><tp:taxon-name><tp:taxon-name-part taxon-name-part-type="genus">Andricus</tp:taxon-name-part> <tp:taxon-name-part taxon-name-part-type="species">pictus</tp:taxon-name-part></tp:taxon-name></italic> <bold>I</bold> larvae of <italic><tp:taxon-name><tp:taxon-name-part taxon-name-part-type="genus">Ormyrus</tp:taxon-name-part> <tp:taxon-name-part taxon-name-part-type="species">pomaceus</tp:taxon-name-part></tp:taxon-name></italic> ex gall of <italic><tp:taxon-name><tp:taxon-name-part taxon-name-part-type="genus">Andricus</tp:taxon-name-part> <tp:taxon-name-part taxon-name-part-type="species">pictus</tp:taxon-name-part></tp:taxon-name></italic> <bold>J</bold> galls of <italic><tp:taxon-name><tp:taxon-name-part taxon-name-part-type="genus">Trigonaspis</tp:taxon-name-part> <tp:taxon-name-part taxon-name-part-type="species">mendesi</tp:taxon-name-part></tp:taxon-name></italic> on <italic><tp:taxon-name><tp:taxon-name-part taxon-name-part-type="genus">Quercus</tp:taxon-name-part> <tp:taxon-name-part taxon-name-part-type="species">faginea</tp:taxon-name-part></tp:taxon-name></italic> <bold>K</bold> larvae of <italic><tp:taxon-name><tp:taxon-name-part taxon-name-part-type="genus">Ormyrus</tp:taxon-name-part> <tp:taxon-name-part taxon-name-part-type="species">pomaceus</tp:taxon-name-part></tp:taxon-name></italic> within galls of <italic><tp:taxon-name><tp:taxon-name-part taxon-name-part-type="genus">Trigonaspis</tp:taxon-name-part> <tp:taxon-name-part taxon-name-part-type="species">mendesi</tp:taxon-name-part></tp:taxon-name></italic> on <italic><tp:taxon-name><tp:taxon-name-part taxon-name-part-type="genus">Quercus</tp:taxon-name-part> <tp:taxon-name-part taxon-name-part-type="species">faginea</tp:taxon-name-part></tp:taxon-name></italic> <bold>L</bold> galls of <italic><tp:taxon-name><tp:taxon-name-part taxon-name-part-type="genus">Trigonaspis</tp:taxon-name-part> <tp:taxon-name-part taxon-name-part-type="species">brunneicornis</tp:taxon-name-part></tp:taxon-name></italic> on <italic><tp:taxon-name><tp:taxon-name-part taxon-name-part-type="genus">Quercus</tp:taxon-name-part> <tp:taxon-name-part taxon-name-part-type="species">faginea</tp:taxon-name-part></tp:taxon-name></italic>.</p></caption><graphic xmlns:xlink="http://www.w3.org/1999/xlink" xlink:href="zookeys-644-051-g014.jpg" position="float" orientation="portrait" xlink:type="simple" id="oo_117682.jpg"/></fig></tp:treatment-sec><ref-list><ref id="B5"><mixed-citation xmlns:xlink="http://www.w3.org/1999/xlink" xlink:type="simple">
          <person-group><name name-style="western"><surname>Askew</surname><given-names>RR</given-names></name><name name-style="western"><surname>Plantard</surname><given-names>O</given-names></name><name name-style="western"><surname>Gómez</surname><given-names>JF</given-names></name><name name-style="western"><surname>Hernández-Nieves</surname><given-names>M</given-names></name><name name-style="western"><surname>Nieves-Aldrey</surname><given-names>JL.</given-names></name></person-group> (<year>2006</year>) <article-title>Catalogue of parasitoids and inquilines in galls of <tp:taxon-name><tp:taxon-name-part taxon-name-part-type="tribe">Aylacini</tp:taxon-name-part></tp:taxon-name>, <tp:taxon-name><tp:taxon-name-part taxon-name-part-type="tribe">Diplolepidini</tp:taxon-name-part></tp:taxon-name> and <tp:taxon-name><tp:taxon-name-part taxon-name-part-type="tribe">Pediaspidini</tp:taxon-name-part></tp:taxon-name> (Hym., <tp:taxon-name><tp:taxon-name-part taxon-name-part-type="family">Cynipidae</tp:taxon-name-part></tp:taxon-name>) in the West Palaeartic.</article-title> <source>Zootaxa</source> <volume>1301</volume>: <fpage>1</fpage>–<lpage>60</lpage>.</mixed-citation></ref><ref id="B4"><mixed-citation xmlns:xlink="http://www.w3.org/1999/xlink" xlink:type="simple">
          <person-group><name name-style="western"><surname>Askew</surname><given-names>RR</given-names></name><name name-style="western"><surname>Blasco-Zumeta</surname><given-names>J</given-names></name></person-group> (<year>1998</year>) <article-title>Insects associated with galls of a new species of <tp:taxon-name><tp:taxon-name-part taxon-name-part-type="family">Eurytomidae</tp:taxon-name-part></tp:taxon-name> (<tp:taxon-name><tp:taxon-name-part taxon-name-part-type="order">Hymenoptera</tp:taxon-name-part></tp:taxon-name>: <tp:taxon-name><tp:taxon-name-part taxon-name-part-type="superfamily">Chalcidoidea</tp:taxon-name-part></tp:taxon-name>) on <italic><tp:taxon-name><tp:taxon-name-part taxon-name-part-type="genus">Ephedra</tp:taxon-name-part> <tp:taxon-name-part taxon-name-part-type="species">nebrodensis</tp:taxon-name-part></tp:taxon-name></italic> in Spain.</article-title> <source>Journal of Natural History</source> <volume>32</volume>: <fpage>805</fpage>–<lpage>809</lpage>. <ext-link xlink:type="simple" ext-link-type="doi" xlink:href="10.1080/00222939800770431">https://doi.org/10.1080/00222939800770431</ext-link></mixed-citation></ref><ref id="B29"><mixed-citation xmlns:xlink="http://www.w3.org/1999/xlink" xlink:type="simple">
          <person-group><name name-style="western"><surname>La Salle</surname><given-names>J</given-names></name></person-group> (<year>2005</year>) <article-title>Biology of gall inducers and evolution of gall induction in <tp:taxon-name><tp:taxon-name-part taxon-name-part-type="superfamily">Chalcidoidea</tp:taxon-name-part></tp:taxon-name> (<tp:taxon-name><tp:taxon-name-part taxon-name-part-type="order">Hymenoptera</tp:taxon-name-part></tp:taxon-name>: <tp:taxon-name><tp:taxon-name-part taxon-name-part-type="family">Eulophidae</tp:taxon-name-part></tp:taxon-name>, <tp:taxon-name><tp:taxon-name-part taxon-name-part-type="family">Eurytomidae</tp:taxon-name-part></tp:taxon-name>, <tp:taxon-name><tp:taxon-name-part taxon-name-part-type="family">Pteromalidae</tp:taxon-name-part></tp:taxon-name>, <tp:taxon-name><tp:taxon-name-part taxon-name-part-type="family">Tanaostigmatidae</tp:taxon-name-part></tp:taxon-name>, <tp:taxon-name><tp:taxon-name-part taxon-name-part-type="family">Torymidae</tp:taxon-name-part></tp:taxon-name>).</article-title> In: <person-group><name name-style="western"><surname>Raman</surname><given-names>A</given-names></name><name name-style="western"><surname>Schaeffer</surname><given-names>CW</given-names></name><name name-style="western"><surname>Withers</surname><given-names>TM</given-names></name></person-group> (<role>Eds</role>) <source>Biology, Ecology and evolution of Gall-inducing Arthropods</source>. <publisher-name>Science Publishers, Inc.</publisher-name>, <publisher-loc>Enfield, New Hampshire</publisher-loc>, <fpage>503</fpage>–<lpage>533</lpage>.</mixed-citation></ref></ref-list></tp:taxon-treatment>
