# Supplementary material for: Terminal-instar larval systematics and biology of west European species of Ormyridae associated with insect galls (Hymenoptera, Chalcidoidea)
Source: Zookeys. 2017 Jan 10;(644):51–88. doi: 10.3897/zookeys.644.10035 (PMC5242259; doi:10.3897/zookeys.644.10035)
Supplement: XML Treatment for Ormyrus wachtli [file zookeys.644.10035-treatment10.xml]

<!DOCTYPE tp:taxon-treatment
  PUBLIC "-//TaxonX//DTD Taxonomic Treatment Publishing DTD v0 20100105//EN" "tax-treatment-NSO.dtd">
<tp:taxon-treatment xmlns:tp="http://www.plazi.org/taxpub"><tp:treatment-meta><kwd-group><label>Taxon classification</label><kwd><named-content content-type="kingdom">Animalia</named-content></kwd><kwd><named-content content-type="order">Hymenoptera</named-content></kwd><kwd><named-content content-type="family">Ormyridae</named-content></kwd></kwd-group><mixed-citation publication-type="journal"><person-group><name><surname>Gómez</surname><given-names>Jose F.</given-names></name><name><surname>Nieves</surname><given-names>María Hernández</given-names></name><name><surname>Gayubo</surname><given-names>Severiano F.</given-names></name><name><surname>Nieves-Aldrey</surname><given-names>Jose Luis</given-names></name></person-group><article-title>Terminal-instar larval systematics and biology of west European species of <tp:taxon-name><tp:taxon-name-part taxon-name-part-type="family">Ormyridae</tp:taxon-name-part></tp:taxon-name> associated with insect galls (<tp:taxon-name><tp:taxon-name-part taxon-name-part-type="order">Hymenoptera</tp:taxon-name-part></tp:taxon-name>, <tp:taxon-name><tp:taxon-name-part taxon-name-part-type="superfamily">Chalcidoidea</tp:taxon-name-part></tp:taxon-name>)</article-title><source>Zookeys</source><day>10</day><month>1</month><year>2017</year><volume>2017</volume><issue>644</issue><fpage>51</fpage><lpage>88</lpage><pub-id pub-id-type="doi">10.3897/zookeys.644.10035</pub-id></mixed-citation></tp:treatment-meta><tp:nomenclature><tp:taxon-name>
              <tp:taxon-name-part taxon-name-part-type="genus">Ormyrus</tp:taxon-name-part>
              <tp:taxon-name-part taxon-name-part-type="species">wachtli</tp:taxon-name-part>
            </tp:taxon-name><tp:taxon-authority>Mayr, 1904.</tp:taxon-authority></tp:nomenclature><tp:treatment-sec sec-type="material" id="SECID0EHJAK"><title>Material examined.</title><p>ex gall <italic><tp:taxon-name><tp:taxon-name-part taxon-name-part-type="genus">Neaylax</tp:taxon-name-part> <tp:taxon-name-part taxon-name-part-type="species">verbenacus</tp:taxon-name-part></tp:taxon-name></italic> on <italic><tp:taxon-name><tp:taxon-name-part taxon-name-part-type="genus">Salvia</tp:taxon-name-part> <tp:taxon-name-part taxon-name-part-type="species">verbenaca</tp:taxon-name-part></tp:taxon-name></italic>, Spain, Madrid: Dehesa de Arganda, 09.VI.02 J. L. Nieves leg (n = 1).</p></tp:treatment-sec><tp:treatment-sec sec-type="description" id="SECID0EBKAK"><title>Description.</title><p>n = 1; Body length: 1.67 mm, width: 0.80 mm. The larva of this species is similar to the larva of <italic><tp:taxon-name><tp:taxon-name-part taxon-name-part-type="genus">Ormyrus</tp:taxon-name-part> <tp:taxon-name-part taxon-name-part-type="species">diffinis</tp:taxon-name-part></tp:taxon-name></italic>, from which may be distinguissed as follows: body fusiform, wider at the level of segments ABS2-ABS3, tapering progresively towards ANS; anal segment wider tan length; <italic>adp</italic> absent; integument of the abdominal and thoracic segments blister-like. Head 1.18 as wide as high (Fig. <xref ref-type="fig" rid="F8">8E</xref>) with blister-like sculpture extended on all the head; antennae situated at mid position in the face; <italic>ams</italic> situated clearly above the antennae; lateral lobes of labrum almost fused with the medial lobe; ventral margin of medial lobe of labrum straight (Fig. <xref ref-type="fig" rid="F10">10C</xref>).</p></tp:treatment-sec><tp:treatment-sec sec-type="biology" id="SECID0E4KAK"><title>Biology.</title><p>The larva of <italic><tp:taxon-name><tp:taxon-name-part taxon-name-part-type="genus">Ormyrus</tp:taxon-name-part> <tp:taxon-name-part taxon-name-part-type="species">wachtli</tp:taxon-name-part></tp:taxon-name></italic> is a solitary ectoparasitoid of larvae of cynipids, inducing galls on fruits of <italic><tp:taxon-name><tp:taxon-name-part taxon-name-part-type="genus">Salvia</tp:taxon-name-part></tp:taxon-name></italic> (<tp:taxon-name><tp:taxon-name-part taxon-name-part-type="family">Lamiaceae</tp:taxon-name-part></tp:taxon-name>). Along the Iberian Peninsula and in southern Europe, the species is associated with galls of <italic><tp:taxon-name><tp:taxon-name-part taxon-name-part-type="genus">Neaylax</tp:taxon-name-part> <tp:taxon-name-part taxon-name-part-type="species">salviae</tp:taxon-name-part></tp:taxon-name></italic> (Giraud) on <italic><tp:taxon-name><tp:taxon-name-part taxon-name-part-type="genus">Salvia</tp:taxon-name-part> <tp:taxon-name-part taxon-name-part-type="species">lavandulifolia</tp:taxon-name-part></tp:taxon-name></italic> (Fig. <xref ref-type="fig" rid="F15">15L</xref>) and <italic><tp:taxon-name><tp:taxon-name-part taxon-name-part-type="genus">Neaylax</tp:taxon-name-part> <tp:taxon-name-part taxon-name-part-type="species">verbenacus</tp:taxon-name-part></tp:taxon-name></italic> (Nieves-Aldrey) on <italic><tp:taxon-name><tp:taxon-name-part taxon-name-part-type="genus">Salvia</tp:taxon-name-part> <tp:taxon-name-part taxon-name-part-type="species">verbenaca</tp:taxon-name-part></tp:taxon-name></italic> (Fig. <xref ref-type="fig" rid="F15">15J and K</xref>) (<xref ref-type="bibr" rid="B34">Nieves-Aldrey 2001</xref>, <xref ref-type="bibr" rid="B35">Nieves-Aldrey and Askew 2002</xref>, <xref ref-type="bibr" rid="B5">Askew et al. 2006</xref>). The species has a bivoltine life cycle.</p></tp:treatment-sec><tp:treatment-sec><!--Section generated to contain objects referenced in tp:taxon-treatment.--><fig id="F8" position="float" orientation="portrait"><label>Figure 8.</label><caption><p>Anterior views of head of <italic><tp:taxon-name><tp:taxon-name-part taxon-name-part-type="genus">Ormyrus</tp:taxon-name-part></tp:taxon-name></italic> terminal-instar larvae. <bold>A</bold> <italic><tp:taxon-name><tp:taxon-name-part taxon-name-part-type="genus">Ormyrus</tp:taxon-name-part> <tp:taxon-name-part taxon-name-part-type="species">papaveris</tp:taxon-name-part></tp:taxon-name></italic> <bold>B</bold> <italic><tp:taxon-name><tp:taxon-name-part taxon-name-part-type="genus">Ormyrus</tp:taxon-name-part> <tp:taxon-name-part taxon-name-part-type="species">pomaceus</tp:taxon-name-part></tp:taxon-name></italic> ex <italic><tp:taxon-name><tp:taxon-name-part taxon-name-part-type="genus">Trigonaspis</tp:taxon-name-part> <tp:taxon-name-part taxon-name-part-type="species">mendesi</tp:taxon-name-part></tp:taxon-name></italic> (<tp:taxon-name><tp:taxon-name-part taxon-name-part-type="family">Cynipidae</tp:taxon-name-part></tp:taxon-name>) <bold>C</bold> <italic><tp:taxon-name><tp:taxon-name-part taxon-name-part-type="genus">Ormyrus</tp:taxon-name-part> <tp:taxon-name-part taxon-name-part-type="species">pomaceus</tp:taxon-name-part></tp:taxon-name></italic> ex <italic><tp:taxon-name><tp:taxon-name-part taxon-name-part-type="genus">Plagiotrochus</tp:taxon-name-part> <tp:taxon-name-part taxon-name-part-type="species">razeti</tp:taxon-name-part></tp:taxon-name></italic> (<tp:taxon-name><tp:taxon-name-part taxon-name-part-type="family">Cynipidae</tp:taxon-name-part></tp:taxon-name>) <bold>D</bold> <italic><tp:taxon-name><tp:taxon-name-part taxon-name-part-type="genus">Ormyrus</tp:taxon-name-part> <tp:taxon-name-part taxon-name-part-type="species">rufimanus</tp:taxon-name-part></tp:taxon-name></italic> <bold>E</bold> <italic><tp:taxon-name><tp:taxon-name-part taxon-name-part-type="genus">Ormyrus</tp:taxon-name-part> <tp:taxon-name-part taxon-name-part-type="species">wachtli</tp:taxon-name-part></tp:taxon-name></italic>. Character states for outstanding features are pointed.</p></caption><graphic xmlns:xlink="http://www.w3.org/1999/xlink" xlink:href="zookeys-644-051-g008.jpg" position="float" orientation="portrait" xlink:type="simple" id="oo_117670.jpg"/></fig><fig id="F10" position="float" orientation="portrait"><label>Figure 10.</label><caption><p>Anterior views of mouthparts of <italic><tp:taxon-name><tp:taxon-name-part taxon-name-part-type="genus">Ormyrus</tp:taxon-name-part></tp:taxon-name></italic> terminal-instar larvae. <bold>A</bold> <italic><tp:taxon-name><tp:taxon-name-part taxon-name-part-type="genus">Ormyrus</tp:taxon-name-part> <tp:taxon-name-part taxon-name-part-type="species">pomaceus</tp:taxon-name-part></tp:taxon-name></italic> ex <italic><tp:taxon-name><tp:taxon-name-part taxon-name-part-type="genus">Plagiotrochus</tp:taxon-name-part> <tp:taxon-name-part taxon-name-part-type="species">razeti</tp:taxon-name-part></tp:taxon-name></italic> (<tp:taxon-name><tp:taxon-name-part taxon-name-part-type="family">Cynipidae</tp:taxon-name-part></tp:taxon-name>) <bold>B</bold> <italic><tp:taxon-name><tp:taxon-name-part taxon-name-part-type="genus">Ormyrus</tp:taxon-name-part> <tp:taxon-name-part taxon-name-part-type="species">rufimanus</tp:taxon-name-part></tp:taxon-name></italic> <bold>C</bold> <italic><tp:taxon-name><tp:taxon-name-part taxon-name-part-type="genus">Ormyrus</tp:taxon-name-part> <tp:taxon-name-part taxon-name-part-type="species">wachtli</tp:taxon-name-part></tp:taxon-name></italic>.</p></caption><graphic xmlns:xlink="http://www.w3.org/1999/xlink" xlink:href="zookeys-644-051-g010.jpg" position="float" orientation="portrait" xlink:type="simple" id="oo_117674.jpg"/></fig><fig id="F15" position="float" orientation="portrait"><label>Figure 15.</label><caption><p>
          <bold>A</bold> larvae of <italic><tp:taxon-name><tp:taxon-name-part taxon-name-part-type="genus">Ormyrus</tp:taxon-name-part> <tp:taxon-name-part taxon-name-part-type="species">pomaceus</tp:taxon-name-part></tp:taxon-name></italic> and <italic><tp:taxon-name><tp:taxon-name-part taxon-name-part-type="genus">Trigonaspis</tp:taxon-name-part> <tp:taxon-name-part taxon-name-part-type="species">brunneicornis</tp:taxon-name-part></tp:taxon-name></italic> within gall cells <bold>B</bold> gall of <italic><tp:taxon-name><tp:taxon-name-part taxon-name-part-type="genus">Plagiotrochus</tp:taxon-name-part> <tp:taxon-name-part taxon-name-part-type="species">razeti</tp:taxon-name-part></tp:taxon-name></italic> (asexual) on <italic><tp:taxon-name><tp:taxon-name-part taxon-name-part-type="genus">Quercus</tp:taxon-name-part></tp:taxon-name></italic> <bold>C</bold> galls of <italic><tp:taxon-name><tp:taxon-name-part taxon-name-part-type="genus">Plagiotrochus</tp:taxon-name-part> <tp:taxon-name-part taxon-name-part-type="species">quercusilicis</tp:taxon-name-part></tp:taxon-name></italic> on <italic><tp:taxon-name><tp:taxon-name-part taxon-name-part-type="genus">Quercus</tp:taxon-name-part></tp:taxon-name></italic> <bold>D</bold> larvae of <italic><tp:taxon-name><tp:taxon-name-part taxon-name-part-type="genus">Ormyrus</tp:taxon-name-part> <tp:taxon-name-part taxon-name-part-type="species">pomaceus</tp:taxon-name-part></tp:taxon-name></italic> within cells of galls of <italic><tp:taxon-name><tp:taxon-name-part taxon-name-part-type="genus">Plagiotrochus</tp:taxon-name-part> <tp:taxon-name-part taxon-name-part-type="species">razeti</tp:taxon-name-part></tp:taxon-name></italic> <bold>E</bold> detail of larva of <italic><tp:taxon-name><tp:taxon-name-part taxon-name-part-type="genus">Ormyrus</tp:taxon-name-part> <tp:taxon-name-part taxon-name-part-type="species">pomaceus</tp:taxon-name-part></tp:taxon-name></italic> within cell of gall of <italic><tp:taxon-name><tp:taxon-name-part taxon-name-part-type="genus">Plagiotrochus</tp:taxon-name-part> <tp:taxon-name-part taxon-name-part-type="species">razeti</tp:taxon-name-part></tp:taxon-name></italic> <bold>F</bold> galls of <italic><tp:taxon-name><tp:taxon-name-part taxon-name-part-type="genus">Xestophanes</tp:taxon-name-part> <tp:taxon-name-part taxon-name-part-type="species">potentillae</tp:taxon-name-part></tp:taxon-name></italic> on subterranean rhizome of <italic><tp:taxon-name><tp:taxon-name-part taxon-name-part-type="genus">Potentilla</tp:taxon-name-part> <tp:taxon-name-part taxon-name-part-type="species">reptans</tp:taxon-name-part></tp:taxon-name></italic> <bold>G</bold> galls of <italic><tp:taxon-name><tp:taxon-name-part taxon-name-part-type="genus">Xestophanes</tp:taxon-name-part> <tp:taxon-name-part taxon-name-part-type="species">potentillae</tp:taxon-name-part></tp:taxon-name></italic> on air runners of <italic><tp:taxon-name><tp:taxon-name-part taxon-name-part-type="genus">Potentilla</tp:taxon-name-part> <tp:taxon-name-part taxon-name-part-type="species">reptans</tp:taxon-name-part></tp:taxon-name></italic> <bold>H</bold> larvae of <italic><tp:taxon-name><tp:taxon-name-part taxon-name-part-type="genus">Ormyrus</tp:taxon-name-part> <tp:taxon-name-part taxon-name-part-type="species">rufimanus</tp:taxon-name-part></tp:taxon-name></italic> on larvae of <italic><tp:taxon-name><tp:taxon-name-part taxon-name-part-type="genus">Xestophanes</tp:taxon-name-part> <tp:taxon-name-part taxon-name-part-type="species">potentillae</tp:taxon-name-part></tp:taxon-name></italic> within gall cell <bold>I</bold> larvae of <italic>O <tp:taxon-name><tp:taxon-name-part taxon-name-part-type="species">rufimanus</tp:taxon-name-part></tp:taxon-name></italic> with debris of dead host within gall cells of <italic><tp:taxon-name><tp:taxon-name-part taxon-name-part-type="genus">Xestophanes</tp:taxon-name-part> <tp:taxon-name-part taxon-name-part-type="species">potentillae</tp:taxon-name-part></tp:taxon-name></italic>. <bold>J</bold> galls of <italic><tp:taxon-name><tp:taxon-name-part taxon-name-part-type="genus">Neaylax</tp:taxon-name-part> <tp:taxon-name-part taxon-name-part-type="species">verbenacus</tp:taxon-name-part></tp:taxon-name></italic> on <italic><tp:taxon-name><tp:taxon-name-part taxon-name-part-type="genus">Salvia</tp:taxon-name-part> <tp:taxon-name-part taxon-name-part-type="species">verbenaca</tp:taxon-name-part></tp:taxon-name></italic> <bold>K</bold> larvae of <italic><tp:taxon-name><tp:taxon-name-part taxon-name-part-type="genus">Ormyrus</tp:taxon-name-part> <tp:taxon-name-part taxon-name-part-type="species">wachtli</tp:taxon-name-part></tp:taxon-name></italic> on larvae of <italic><tp:taxon-name><tp:taxon-name-part taxon-name-part-type="genus">Neaylax</tp:taxon-name-part> <tp:taxon-name-part taxon-name-part-type="species">verbenacus</tp:taxon-name-part></tp:taxon-name></italic> within gall cell <bold>L</bold> pupae of <italic><tp:taxon-name><tp:taxon-name-part taxon-name-part-type="genus">Ormyrus</tp:taxon-name-part> <tp:taxon-name-part taxon-name-part-type="species">wachtli</tp:taxon-name-part></tp:taxon-name></italic> within gall of <italic><tp:taxon-name><tp:taxon-name-part taxon-name-part-type="genus">Neaylax</tp:taxon-name-part> <tp:taxon-name-part taxon-name-part-type="species">salviae</tp:taxon-name-part></tp:taxon-name></italic>.</p></caption><graphic xmlns:xlink="http://www.w3.org/1999/xlink" xlink:href="zookeys-644-051-g015.jpg" position="float" orientation="portrait" xlink:type="simple" id="oo_117684.jpg"/></fig></tp:treatment-sec><ref-list><ref id="B34"><mixed-citation xmlns:xlink="http://www.w3.org/1999/xlink" xlink:type="simple">
          <person-group><name name-style="western"><surname>Nieves-Aldrey</surname><given-names>JL</given-names></name></person-group> (<year>2001</year>) <chapter-title><tp:taxon-name><tp:taxon-name-part taxon-name-part-type="order">Hymenoptera</tp:taxon-name-part></tp:taxon-name>, <tp:taxon-name><tp:taxon-name-part taxon-name-part-type="family">Cynipidae</tp:taxon-name-part></tp:taxon-name>.</chapter-title> In: <person-group><name name-style="western"><surname>Ramos</surname><given-names>MA</given-names></name><etal>et al.</etal></person-group> (<role>Eds</role>) <source>Fauna Ibérica</source>, <volume>vol. XVI</volume>. <publisher-name>Museo Nacional de Ciencias Naturales (CSIC)</publisher-name>, <publisher-loc>Madrid</publisher-loc>, <size units="page">636 pp</size>.</mixed-citation></ref><ref id="B35"><mixed-citation xmlns:xlink="http://www.w3.org/1999/xlink" xlink:type="simple">
          <person-group><name name-style="western"><surname>Nieves-Aldrey</surname><given-names>JL</given-names></name><name name-style="western"><surname>Askew</surname><given-names>RR</given-names></name></person-group> (<year>2002</year>) <article-title>Calcídidos (Hym., <tp:taxon-name><tp:taxon-name-part taxon-name-part-type="superfamily">Chalcidoidea</tp:taxon-name-part></tp:taxon-name>) asociados a agallas de <tp:taxon-name><tp:taxon-name-part taxon-name-part-type="tribe">Aylacini</tp:taxon-name-part></tp:taxon-name> y <tp:taxon-name><tp:taxon-name-part taxon-name-part-type="tribe">Diplolepidini</tp:taxon-name-part></tp:taxon-name> (Hym., <tp:taxon-name><tp:taxon-name-part taxon-name-part-type="family">Cynipidae</tp:taxon-name-part></tp:taxon-name>) en España.</article-title> <source>Boletín de la Asociación española de Entomología</source> <volume>26</volume>(<issue>1–2</issue>): <fpage>11</fpage>–<lpage>37</lpage>.</mixed-citation></ref><ref id="B5"><mixed-citation xmlns:xlink="http://www.w3.org/1999/xlink" xlink:type="simple">
          <person-group><name name-style="western"><surname>Askew</surname><given-names>RR</given-names></name><name name-style="western"><surname>Plantard</surname><given-names>O</given-names></name><name name-style="western"><surname>Gómez</surname><given-names>JF</given-names></name><name name-style="western"><surname>Hernández-Nieves</surname><given-names>M</given-names></name><name name-style="western"><surname>Nieves-Aldrey</surname><given-names>JL.</given-names></name></person-group> (<year>2006</year>) <article-title>Catalogue of parasitoids and inquilines in galls of <tp:taxon-name><tp:taxon-name-part taxon-name-part-type="tribe">Aylacini</tp:taxon-name-part></tp:taxon-name>, <tp:taxon-name><tp:taxon-name-part taxon-name-part-type="tribe">Diplolepidini</tp:taxon-name-part></tp:taxon-name> and <tp:taxon-name><tp:taxon-name-part taxon-name-part-type="tribe">Pediaspidini</tp:taxon-name-part></tp:taxon-name> (Hym., <tp:taxon-name><tp:taxon-name-part taxon-name-part-type="family">Cynipidae</tp:taxon-name-part></tp:taxon-name>) in the West Palaeartic.</article-title> <source>Zootaxa</source> <volume>1301</volume>: <fpage>1</fpage>–<lpage>60</lpage>.</mixed-citation></ref></ref-list></tp:taxon-treatment>
